# Supplementary material for: RNA processing genes characterize RNA splicing and further stratify colorectal cancer
Source: Cell Prolif. 2020 Jun 28;53(8):e12861. doi: 10.1111/cpr.12861 (PMC7445406; doi:10.1111/cpr.12861)
Supplement: Supplementary file 9 — Table S1‐S4 [file CPR-53-e12861-s009.xlsx]

## Sheet: TABLE S1
Supplementary Table S1: Overall survival-related RNA processing genes.
Gene	HR	P	lower.CI	upper.CI	Category
SHQ1	0.727663	0.000367956	0.610885	0.866764	Protection
PPIL1	0.753957	0.00359209	0.623435	0.911806	Protection
PPARGC1A	0.76956	0.00692542	0.636322	0.930696	Protection
RPP14	0.770961	0.00411573	0.645449	0.920878	Protection
RBM3	0.777703	0.00463075	0.65349	0.925525	Protection
LSM2	0.779345	0.011549	0.642257	0.945694	Protection
ERI1	0.78193	0.00713704	0.653642	0.935397	Protection
NOP14	0.782092	0.0102514	0.648284	0.943519	Protection
FARS2	0.783538	0.00689882	0.656455	0.935223	Protection
ELP6	0.789676	0.0113767	0.657707	0.948125	Protection
INTS10	0.791362	0.0175599	0.652381	0.959951	Protection
PDE12	0.792929	0.00888953	0.666417	0.943457	Protection
DHX15	0.793444	0.00948117	0.666192	0.945004	Protection
THOC7	0.79561	0.00953546	0.6693	0.945758	Protection
UTP18	0.799495	0.01019	0.674032	0.948312	Protection
SNRNP40	0.805704	0.0228688	0.668906	0.970477	Protection
TFB2M	0.80756	0.0141089	0.68085	0.957851	Protection
TFB1M	0.807898	0.0258499	0.669692	0.974626	Protection
PPIH	0.808663	0.0214799	0.674764	0.969133	Protection
XRN2	0.809599	0.0236255	0.674263	0.9721	Protection
SRSF3	0.813909	0.0132585	0.69153	0.957947	Protection
NOL11	0.81475	0.0219898	0.683738	0.970865	Protection
LSM3	0.81547	0.0214413	0.685359	0.970283	Protection
HENMT1	0.817947	0.0256445	0.685602	0.975839	Protection
CCNB1	0.818561	0.0283083	0.684448	0.978951	Protection
MTFMT	0.823376	0.0307926	0.690245	0.982184	Protection
GRSF1	0.823932	0.0244649	0.696012	0.975363	Protection
TRMT61B	0.826485	0.038723	0.689859	0.99017	Protection
SRSF1	0.828003	0.0259838	0.701253	0.977663	Protection
SFPQ	0.828243	0.0399281	0.691961	0.991367	Protection
PHF5A	0.831932	0.0580837	0.687763	1.00632	Protection
RBM7	0.834485	0.0413903	0.701303	0.99296	Protection
RPS14	0.836954	0.0754608	0.687821	1.01842	Protection
SRPK1	0.838155	0.0443789	0.705628	0.995572	Protection
THG1L	0.838261	0.0527033	0.701236	1.00206	Protection
NHP2	0.840118	0.0576161	0.701835	1.00565	Protection
DIMT1	0.8415	0.0513764	0.707393	1.00103	Protection
ZMPSTE24	0.842009	0.0545365	0.706611	1.00335	Protection
TRMT10C	0.842038	0.0566215	0.7056	1.00486	Protection
DHX40	0.842836	0.0881733	0.692449	1.02588	Protection
TRDMT1	0.842943	0.0781219	0.697019	1.01942	Protection
AHCYL1	0.843139	0.0637212	0.703992	1.00979	Protection
CLP1	0.844441	0.0789457	0.699276	1.01974	Protection
TRA2B	0.846016	0.0609357	0.710271	1.0077	Protection
PRPF38A	0.846244	0.0649879	0.708741	1.01042	Protection
RTCB	0.846855	0.0786068	0.703659	1.01919	Protection
RPRD1A	0.847195	0.08984	0.699471	1.02612	Protection
SNIP1	0.849441	0.0801959	0.707528	1.01982	Protection
YBX1	0.849754	0.0765472	0.709652	1.01751	Protection
SLBP	0.8504	0.0870212	0.706353	1.02382	Protection
EIF4A3	0.850613	0.0939332	0.703897	1.02791	Protection
SMAD2	0.851278	0.0828073	0.709673	1.02114	Protection
SNRNP25	0.852006	0.0899263	0.708026	1.02526	Protection
RIOK2	0.852363	0.0719418	0.716246	1.01435	Protection
DDX46	0.854213	0.0730865	0.719003	1.01485	Protection
NUDT21	0.861469	0.0930349	0.723885	1.0252	Protection
TRNT1	0.86381	0.097599	0.726429	1.02717	Protection
ALKBH5	1.16943	0.096023	0.972594	1.4061	Risk
ISG20	1.17967	0.0746846	0.983674	1.41471	Risk
RNF113A	1.18825	0.0724003	0.984438	1.43425	Risk
UPF3B	1.18828	0.079116	0.980145	1.44061	Risk
WDR74	1.18926	0.0897634	0.973458	1.45289	Risk
PRKACA	1.19035	0.0942465	0.970602	1.45986	Risk
PRPF31	1.1904	0.0787827	0.980154	1.44574	Risk
TGFB1	1.19073	0.0603449	0.992436	1.42864	Risk
DDX41	1.19113	0.0709574	0.985174	1.44014	Risk
SF3B4	1.19207	0.0777088	0.980686	1.44902	Risk
POLR2A	1.19388	0.0806913	0.978595	1.45652	Risk
SUGP1	1.19622	0.066473	0.987896	1.44848	Risk
SUPT6H	1.19652	0.0931136	0.970446	1.47527	Risk
ACIN1	1.19726	0.0954162	0.968916	1.47942	Risk
CACTIN	1.19774	0.086316	0.974575	1.47201	Risk
CELF1	1.19808	0.0829137	0.976727	1.46961	Risk
HSF1	1.19882	0.073387	0.982975	1.46205	Risk
ERCC2	1.20111	0.0711921	0.984309	1.46567	Risk
AARS	1.20321	0.0594057	0.992688	1.45838	Risk
RBMS1	1.2047	0.0483975	1.00131	1.4494	Risk
RP9	1.20478	0.0381491	1.01023	1.43679	Risk
PRPF40B	1.20566	0.0463701	1.00301	1.44926	Risk
AARS2	1.20617	0.0628282	0.990019	1.46952	Risk
RBM19	1.20633	0.0859095	0.973851	1.49432	Risk
PPP2R1A	1.20658	0.0610756	0.991313	1.46859	Risk
IWS1	1.20681	0.0875043	0.972737	1.49722	Risk
AHNAK2	1.20698	0.0371196	1.0113	1.44053	Risk
INTS3	1.20852	0.0580666	0.993548	1.47	Risk
RBM17	1.20981	0.0649059	0.9883	1.48097	Risk
NSUN5	1.21057	0.0601106	0.991903	1.47743	Risk
CLK1	1.2118	0.0604814	0.991573	1.48095	Risk
ERCC3	1.21556	0.050947	0.999196	1.47878	Risk
NSUN6	1.21726	0.0657258	0.987296	1.5008	Risk
DDX24	1.21744	0.0656295	0.987361	1.50113	Risk
NCOR2	1.21922	0.06702	0.986198	1.50731	Risk
RBM10	1.22028	0.0867462	0.971683	1.53247	Risk
HABP4	1.22047	0.0282426	1.02147	1.45824	Risk
TERT	1.22184	0.0269345	1.02313	1.45914	Risk
INTS1	1.22351	0.0574963	0.993601	1.50663	Risk
SEPHS1	1.22393	0.0362157	1.01306	1.47869	Risk
ZC3H3	1.22478	0.0528206	0.997534	1.5038	Risk
PHRF1	1.22595	0.0685998	0.98458	1.52649	Risk
ADARB1	1.22702	0.0231545	1.02841	1.46399	Risk
POLR2J	1.22731	0.0276648	1.02277	1.47275	Risk
FAM207A	1.22961	0.0430412	1.00649	1.50219	Risk
TSR2	1.22964	0.0300645	1.02014	1.48216	Risk
SF3A2	1.23295	0.0463612	1.00338	1.51503	Risk
ALKBH1	1.23502	0.0285254	1.02242	1.49184	Risk
PCBP1	1.23535	0.0628982	0.988695	1.54353	Risk
CSDC2	1.23737	0.0112134	1.04957	1.45879	Risk
SFSWAP	1.24408	0.0353713	1.01507	1.52475	Risk
DDX54	1.24849	0.0511583	0.998884	1.56046	Risk
XAB2	1.25582	0.0220561	1.03332	1.52622	Risk
SCAF1	1.25918	0.0396604	1.01096	1.56835	Risk
SAFB2	1.26835	0.0409571	1.00982	1.59306	Risk
KRI1	1.27037	0.0152761	1.04703	1.54136	Risk
PELP1	1.27329	0.0150362	1.04797	1.54706	Risk
DHX38	1.2836	0.0252809	1.03141	1.59745	Risk
WDR83	1.29429	0.00347336	1.08867	1.53874	Risk
REXO4	1.29917	0.0123784	1.05827	1.59491	Risk
RRNAD1	1.29928	0.00604574	1.07777	1.56632	Risk
CLK2	1.30207	0.0043326	1.08612	1.56095	Risk
AKAP8L	1.31053	0.00588103	1.08112	1.58862	Risk
PPP1R9B	1.31443	0.0144539	1.05581	1.6364	Risk
FASTK	1.34009	0.00418733	1.09678	1.63736	Risk
CLK3	1.35166	0.00287772	1.10869	1.64789	Risk
TUT1	1.35471	0.00159788	1.12195	1.63577	Risk
CDK9	1.36342	0.00194623	1.12064	1.65881	Risk
SART1	1.37463	0.00672429	1.09207	1.73029	Risk
NOL3	1.452	0.000294957	1.1865	1.77692	Risk

## Sheet: TABLE S2
Supplementary Table S2: Differentially expressed RNA processing genes between two quartile risk groups.
Gene	mean_treat	mean_ctrl	FoldChange	P	FDR	Category
PPARGC1A	2.89	5.51328	0.524188	5.62774e-07	2.19993e-06	DN
LSM3	36.2516	65.412	0.554204	1.00132e-33	7.75022e-31	DN
CCNB1	102.711	181.618	0.565535	7.48712e-21	6.43893e-19	DN
TRMT10C	53.2651	91.8671	0.579806	8.07042e-26	2.08217e-23	DN
MRPL1	41.0964	68.6941	0.598253	4.41285e-21	4.87935e-19	DN
C1QBP	221.709	352.01	0.629838	2.99794e-13	5.27366e-12	DN
THOC7	101.561	161.043	0.630642	5.60635e-21	5.42414e-19	DN
PPIL1	74.7012	118.374	0.631059	3.53915e-18	1.8262e-16	DN
TFB2M	44.0659	69.3625	0.635299	3.59994e-21	4.64392e-19	DN
PPIH	82.9901	130.188	0.637466	9.36283e-21	6.58803e-19	DN
HENMT1	24.9522	39.1008	0.63815	1.19588e-13	2.20383e-12	DN
SHQ1	12.0555	18.8269	0.640335	8.86598e-30	3.43114e-27	DN
SLBP	96.6904	150.656	0.641795	5.54156e-23	9.11432e-21	DN
UTP18	54.5018	84.8642	0.642223	8.71191e-21	6.58803e-19	DN
TRUB1	23.7823	36.6437	0.649015	1.76614e-13	3.17906e-12	DN
RBM11	1.48	2.23693	0.66162	0.00090374	0.0019872	DN
RPF1	62.4623	93.9179	0.665073	5.46713e-19	3.02254e-17	DN
ISG20	13.4036	8.75161	1.53156	1.98731e-05	5.69696e-05	UP
RBM38	102.147	65.597	1.55719	1.69932e-08	9.46242e-08	UP
BMP4	136.515	85.4437	1.59772	0.000235309	0.000574539	UP
NCOR2	75.0697	46.898	1.6007	1.61683e-15	4.46937e-14	UP
PABPC1L	30.4561	18.3561	1.65919	5.10973e-05	0.000136849	UP
AHNAK	113.3	67.808	1.6709	4.93711e-06	1.6056e-05	UP
QKI	7.35277	4.39489	1.67303	0.000112344	0.000284165	UP
SNRPN	23.5374	13.708	1.71706	2.60712e-05	7.25868e-05	UP
SRPK3	4.50161	2.59423	1.73524	2.30642e-06	7.86417e-06	UP
TERT	3.02854	1.74255	1.73799	1.86173e-05	5.41722e-05	UP
TGFB1	74.399	41.7748	1.78095	5.20057e-09	3.32665e-08	UP
NOVA2	1.36051	0.760876	1.78809	4.87933e-12	6.09129e-11	UP
ADARB1	6.30175	3.49569	1.80272	2.0673e-15	5.51754e-14	UP
TMTC1	2.17562	1.20387	1.80719	7.23841e-05	0.000188004	UP
RBMS1	10.2091	5.2946	1.92821	2.44895e-08	1.32552e-07	UP
PRX	2.52263	1.29584	1.94671	1.53497e-16	5.65748e-15	UP
FBLL1	1.35584	0.619781	2.18761	0.00211355	0.00433922	UP
AHNAK2	12.4097	3.21124	3.86446	3.71989e-15	8.99748e-14	UP
CSDC2	4.00934	0.914015	4.38652	1.35076e-16	5.50257e-15	UP

## Sheet: TABLE S3
Supplementary Table S3: Differentially expressed ASEs between two quartile risk groups.
ASE.ID	Gene	splice_type	mean_treat	mean_ctrl	FoldChange	P	FDR	Category
44252	ASPSCR1	AT	0.0811874	0.174876	0.464257	5.7575e-16	4.94292e-13	DN
30735	DYX1C1	AT	0.132606	0.274783	0.482584	3.9977e-06	5.41811e-05	DN
2587	PTCH2	AT	0.0617774	0.121332	0.509161	0.00781088	0.029815	DN
50248	ZNF283	AT	0.234443	0.453499	0.516964	3.03077e-13	6.61903e-11	DN
30990	TPM1	ES	0.0645328	0.123883	0.520917	7.03452e-05	0.000623268	DN
13401	LHPP	AT	0.0657891	0.12282	0.535652	6.42022e-10	3.73468e-08	DN
15131	CD44	ES	0.151347	0.276334	0.547696	1.05297e-08	3.84396e-07	DN
24698	TAOK3	AP	0.113266	0.205368	0.551528	2.56292e-09	1.20395e-07	DN
78608	NUDT1	AP	0.0877488	0.157093	0.558578	4.11263e-09	1.76778e-07	DN
32561	CHD2	AT	0.0743672	0.132053	0.563163	2.14488e-08	6.87961e-07	DN
15128	CD44	ES	0.182581	0.319349	0.571729	2.08615e-10	1.45787e-08	DN
13687	RASSF7	AP	0.056657	0.0985313	0.575016	0.00261048	0.0123938	DN
48681	ZNF506	AT	0.0580154	0.0994818	0.583177	0.00271599	0.0127874	DN
15142	CD44	ES	0.225462	0.380432	0.592646	3.75925e-11	3.46645e-09	DN
75195	SLC22A23	AT	0.0533175	0.0898372	0.59349	3.0392e-07	6.33726e-06	DN
33763	UBALD1	AP	0.146973	0.246182	0.597009	0.000772913	0.00451221	DN
22095	ATF7	AT	0.230439	0.38232	0.602738	7.78242e-18	1.49045e-14	DN
48813	ZNF724P	AT	0.331403	0.546066	0.606892	2.9139e-10	1.91676e-08	DN
15130	CD44	ES	0.066325	0.108791	0.609656	2.36734e-05	0.000245582	DN
74740	NSD1	AT	0.0439847	0.0712693	0.617161	8.62552e-07	1.53283e-05	DN
19395	ST3GAL4	AP	0.219379	0.352705	0.621991	3.74184e-05	0.000362634	DN
87368	ASTN2	AT	0.274369	0.436072	0.629183	2.90934e-09	1.33396e-07	DN
70122	UBE2D3	AP	0.0461081	0.0731912	0.629967	2.38828e-06	3.56695e-05	DN
58436	C20orf96	AP	0.0483754	0.0766394	0.631208	0.00221481	0.010791	DN
58523	SIRPB1	AT	0.13835	0.219156	0.631286	0.011398	0.040269	DN
72142	PDE4D	AP	0.152911	0.240978	0.634544	0.000215885	0.00156886	DN
45134	MAPRE2	AP	0.101838	0.158861	0.641054	4.10341e-06	5.53427e-05	DN
40509	ACACA	AT	0.0626226	0.0975577	0.641904	2.1937e-05	0.000229481	DN
2804	MKNK1	AT	0.047527	0.0739102	0.643037	2.84539e-06	4.1235e-05	DN
65008	HYAL2	ES	0.21251	0.33043	0.643131	7.58324e-07	1.3781e-05	DN
31687	STRA6	AT	0.0783409	0.121585	0.64433	2.75436e-05	0.000280128	DN
71319	ACSL1	AP	0.235823	0.362971	0.649702	9.63225e-07	1.68054e-05	DN
17891	C11orf30	AT	0.188089	0.288705	0.651492	3.6291e-10	2.29324e-08	DN
13176	PLEKHS1	AT	0.0880752	0.134522	0.654727	2.27488e-07	5.00774e-06	DN
32611	TTC23	AT	0.085714	0.130721	0.655701	5.19253e-07	1.00841e-05	DN
74636	SIMC1	AT	0.411417	0.626269	0.656933	9.95699e-19	4.13165e-15	DN
26186	CLYBL	AT	0.259029	0.394182	0.657129	1.62016e-06	2.5791e-05	DN
79157	AQP1	AP	0.164958	0.250714	0.657952	2.59491e-06	3.81378e-05	DN
81913	CREB3L2	AT	0.0795088	0.120494	0.659856	3.20917e-06	4.50896e-05	DN
60516	SETD4	AT	0.192213	0.291266	0.659922	5.64749e-07	1.08241e-05	DN
4088	AHCYL1	AP	0.0558649	0.0846241	0.660154	0.000384285	0.00253714	DN
89808	TBC1D8B	AT	0.174776	0.264746	0.660167	3.69221e-13	7.79026e-11	DN
46266	PQLC1	ES	0.269723	0.179779	1.50031	4.77191e-05	0.000446808	UP
40482	MYO19	AA	0.271315	0.180793	1.5007	1.10504e-09	6.03337e-08	UP
72498	HEXB	AP	0.151539	0.100955	1.50106	9.13253e-09	3.45027e-07	UP
49714	SIRT2	ES	0.13025	0.0867711	1.50108	0.000385748	0.00254342	UP
13086	PDCD4	ES	0.0843276	0.0561662	1.5014	2.24298e-09	1.08032e-07	UP
76402	RUNX2	AT	0.125971	0.0838832	1.50174	0.000302963	0.00208309	UP
71155	CLCN3	ES	0.0738019	0.0491431	1.50177	0.000452104	0.0028921	UP
32888	DECR2	ES	0.141272	0.0939976	1.50293	0.000588522	0.00359569	UP
31149	SPG21	AP	0.350395	0.233106	1.50316	0.00120752	0.0065115	UP
64788	P4HTM	ES	0.210018	0.139666	1.50371	8.33708e-07	1.49437e-05	UP
27924	RAB15	AD	0.170078	0.113073	1.50414	6.79196e-07	1.26382e-05	UP
70270	AIMP1	AP	0.114878	0.0763485	1.50466	3.89818e-07	7.87128e-06	UP
41130	COA3	AT	0.0823139	0.0547	1.50482	2.90745e-07	6.12928e-06	UP
48289	GTPBP3	RI	0.217622	0.144585	1.50516	1.46488e-06	2.38062e-05	UP
81416	THAP5	AP	0.137637	0.0914232	1.50549	1.99796e-06	3.09157e-05	UP
68882	PACRGL	ES	0.401021	0.266372	1.50549	0.000161052	0.00123148	UP
75984	SRSF3	AT	0.141184	0.0937584	1.50583	1.36471e-11	1.5305e-09	UP
3238	INADL	AT	0.0886425	0.0588445	1.50639	9.16951e-06	0.000109704	UP
37577	ZNRF1	AT	0.0894934	0.059408	1.50642	0.000791877	0.00459565	UP
19820	PLEKHG6	AP	0.252988	0.167849	1.50723	2.56149e-09	1.20395e-07	UP
43011	PSMC5	ES	0.0942416	0.0625199	1.50739	2.92675e-09	1.33947e-07	UP
645	EXOSC10	RI	0.0962426	0.0638397	1.50757	0.000128832	0.00102938	UP
3030	ECHDC2	ES	0.24991	0.165766	1.50761	6.78896e-06	8.50225e-05	UP
87287	RGS3	AP	0.0629533	0.0417459	1.50801	9.83179e-05	0.00082059	UP
37015	LRRC36	AT	0.243388	0.161341	1.50853	1.40075e-07	3.31821e-06	UP
86822	AUH	AT	0.201045	0.133271	1.50854	3.17833e-11	3.02027e-09	UP
15846	SLC43A1	AP	0.217317	0.144015	1.50898	4.42443e-09	1.8702e-07	UP
19878	IFFO1	AP	0.0611819	0.0405351	1.50936	0.00718457	0.0278837	UP
54096	TTC31	RI	0.139885	0.0926763	1.50939	5.75665e-05	0.000521935	UP
54435	KDM3A	RI	0.0645366	0.0427524	1.50954	6.29311e-07	1.18249e-05	UP
80637	CPSF4	ES	0.134443	0.0890566	1.50963	1.33848e-06	2.2157e-05	UP
77439	TRMT11	ES	0.114148	0.0755817	1.51025	6.0252e-05	0.000543906	UP
79873	CRCP	ES	0.262846	0.173986	1.51073	9.70518e-07	1.69051e-05	UP
16155	DDB1	AP	0.0805103	0.0532815	1.51104	0.000791843	0.00459565	UP
31997	CIB2	AT	0.086239	0.0570478	1.5117	4.63816e-07	9.17936e-06	UP
9395	ELF3	RI	0.0930956	0.0615825	1.51172	1.92933e-05	0.000206333	UP
27090	COCH	AT	0.3527	0.23327	1.51198	1.44144e-06	2.35132e-05	UP
89940	IL13RA1	AP	0.232513	0.15374	1.51238	2.62917e-06	3.85731e-05	UP
50473	PPM1N	AP	0.101129	0.0668433	1.51293	0.00235402	0.0113736	UP
40650	PPP1R1B	AP	0.135626	0.0896265	1.51323	5.12635e-05	0.000473233	UP
309	ARHGEF16	AP	0.125096	0.0826583	1.51341	0.000451904	0.00289156	UP
88173	SEC16A	ES	0.135721	0.0896772	1.51344	4.19579e-05	0.000399627	UP
63305	FANCD2	AT	0.0730471	0.0482577	1.51369	1.13222e-09	6.15479e-08	UP
28048	ATP6V1D	AT	0.0933316	0.0616299	1.51439	7.23576e-08	1.93293e-06	UP
11871	RTKN2	AT	0.121408	0.0801511	1.51474	1.12948e-05	0.000130248	UP
80	CPSF3L	AA	0.136601	0.0901748	1.51484	5.39054e-08	1.51477e-06	UP
42632	SRSF1	RI	0.137408	0.0906891	1.51516	1.53632e-06	2.47731e-05	UP
68383	MYL5	AD	0.0662429	0.0437138	1.51538	9.16477e-07	1.61255e-05	UP
60450	CRYZL1	AT	0.316885	0.209106	1.51543	4.18863e-11	3.83398e-09	UP
42231	CALCOCO2	ES	0.263853	0.174108	1.51546	1.57177e-06	2.51821e-05	UP
56004	CDCA7	ES	0.148456	0.0979562	1.51553	1.06234e-07	2.63175e-06	UP
54928	NPHP1	AT	0.516863	0.341025	1.51562	1.75686e-12	2.87766e-10	UP
19394	ST3GAL4	AP	0.187918	0.123935	1.51626	8.62177e-05	0.000738419	UP
82155	EZH2	RI	0.166453	0.109772	1.51635	2.31993e-08	7.35787e-07	UP
43802	AFMID	ES	0.0805758	0.0531339	1.51647	0.00277993	0.0130367	UP
87937	POMT1	AD	0.222087	0.146427	1.5167	7.01805e-06	8.74084e-05	UP
47848	TNPO2	AP	0.314772	0.207537	1.5167	2.0557e-10	1.44171e-08	UP
38193	DEF8	ES	0.0980047	0.0645901	1.51733	0.000441841	0.00283738	UP
79963	TBL2	AT	0.0723613	0.047673	1.51787	1.83171e-08	6.08865e-07	UP
3108	TMEM59	AP	0.122041	0.0803902	1.51811	7.32395e-05	0.000645696	UP
90306	CXorf40A	RI	0.100912	0.0664533	1.51854	5.89237e-08	1.62822e-06	UP
89035	SLC35A2	AT	0.0694365	0.045719	1.51877	1.41074e-10	1.04223e-08	UP
68183	MUC20	AP	0.0908143	0.0597711	1.51937	3.74455e-05	0.000362722	UP
3796	BCAR3	AP	0.163945	0.107883	1.51965	0.00118412	0.00640476	UP
47216	NDUFA7	AT	0.077	0.0506642	1.51981	0.00016346	0.00124683	UP
79335	COA1	AT	0.170207	0.11195	1.52039	2.14098e-11	2.22109e-09	UP
14203	PPFIBP2	AP	0.154208	0.101394	1.52089	0.000146838	0.00114459	UP
80714	CYP3A5	AA	0.10097	0.0663706	1.52131	0.00164875	0.00841042	UP
82577	ANGPT2	AT	0.0907897	0.0596672	1.5216	0.000173736	0.00131116	UP
27832	SYNE2	AP	0.224924	0.147769	1.52213	0.000419366	0.00272042	UP
43983	C1QTNF1	AP	0.324337	0.213018	1.52258	0.000153454	0.00118283	UP
75148	SERPINB6	AP	0.0971272	0.0637905	1.5226	4.72406e-07	9.29762e-06	UP
50062	BCKDHA	AP	0.369981	0.242935	1.52296	7.62129e-11	6.1963e-09	UP
52094	RPL28	AT	0.109272	0.071746	1.52304	8.36986e-07	1.49917e-05	UP
831	NBPF1	AP	0.317054	0.208106	1.52352	2.13502e-06	3.26509e-05	UP
68624	GRK4	AT	0.111903	0.0734467	1.52359	0.00114164	0.00621957	UP
87930	PPAPDC3	AT	0.0654354	0.0429407	1.52385	3.29288e-05	0.000325329	UP
16358	MTA2	AP	0.0781316	0.0512625	1.52415	8.32546e-06	0.000101408	UP
55299	SMPD4	ES	0.137686	0.0903339	1.52419	1.40843e-05	0.000157598	UP
32769	TM2D3	RI	0.170159	0.111623	1.52441	3.16391e-07	6.5698e-06	UP
43459	LLGL2	AP	0.402008	0.263628	1.5249	5.2883e-08	1.49579e-06	UP
7652	OAZ3	AP	0.236978	0.15532	1.52574	1.35285e-07	3.23554e-06	UP
89170	FAM156B	AP	0.0622959	0.040829	1.52577	0.000949825	0.00533328	UP
90463	SLC6A8	AP	0.151469	0.0992481	1.52616	0.00301709	0.0139285	UP
41787	TMUB2	AT	0.186938	0.122459	1.52653	3.86752e-08	1.13818e-06	UP
18269	CHORDC1	ES	0.0863829	0.0565656	1.52713	0.00145002	0.00759227	UP
69528	THAP6	AT	0.30893	0.20215	1.52822	2.60204e-14	9.96661e-12	UP
88176	SEC16A	ES	0.345588	0.226128	1.52829	5.31537e-06	6.89254e-05	UP
52512	ACP1	RI	0.148728	0.0972929	1.52867	0.00103758	0.00574695	UP
85562	DGAT1	RI	0.0984876	0.0644237	1.52875	2.41068e-07	5.25559e-06	UP
27753	JKAMP	AD	0.129975	0.0850132	1.52888	3.81769e-05	0.000368836	UP
42518	MBTD1	AT	0.186343	0.121861	1.52914	2.48283e-07	5.38458e-06	UP
21370	HDAC7	ES	0.0653765	0.04275	1.52928	1.21882e-05	0.000139006	UP
81020	SRRT	ES	0.083114	0.0543481	1.52929	1.52311e-07	3.57744e-06	UP
13731	EPS8L2	RI	0.0959547	0.0626837	1.53078	1.17528e-05	0.000134843	UP
32790	RHBDF1	RI	0.124939	0.0816088	1.53094	4.87547e-05	0.000454624	UP
14601	GTF2H1	AP	0.26919	0.175801	1.53122	2.47514e-05	0.000254748	UP
25282	PXMP2	AT	0.126379	0.0824956	1.53194	1.49448e-07	3.52682e-06	UP
59954	PPP4R1L	AT	0.10286	0.0671421	1.53197	0.000559674	0.00344224	UP
49690	CAPN12	AT	0.249871	0.163028	1.53269	8.61986e-05	0.000738419	UP
81003	SLC12A9	AA	0.110947	0.0723731	1.53299	2.93588e-07	6.18397e-06	UP
29992	C15orf57	AT	0.150774	0.0983409	1.53318	1.34083e-06	2.21811e-05	UP
63866	UBP1	ES	0.0706552	0.046077	1.53342	3.57755e-07	7.30407e-06	UP
12841	FAM178A	AT	0.0992336	0.0647044	1.53365	1.5375e-07	3.60053e-06	UP
73146	CSNK1G3	ES	0.0884678	0.0576422	1.53477	6.65793e-06	8.3634e-05	UP
30118	JMJD7	RI	0.34275	0.223254	1.53525	6.74838e-06	8.46705e-05	UP
27348	SEC23A	AT	0.245425	0.159836	1.53548	1.65841e-08	5.60237e-07	UP
66756	ATP2C1	AP	0.153014	0.0996328	1.53578	0.00543675	0.0222886	UP
70597	C4orf33	AT	0.0876015	0.0570241	1.53622	0.0021732	0.0106153	UP
9334	DDX59	AT	0.177083	0.115221	1.5369	1.81864e-07	4.13883e-06	UP
54013	DGUOK	ES	0.134288	0.0873513	1.53733	5.20777e-06	6.78482e-05	UP
43804	AFMID	ES	0.22114	0.14382	1.53762	0.00026835	0.00187198	UP
80093	GTF2IRD2	AT	0.0860235	0.0559423	1.53772	4.3362e-08	1.26357e-06	UP
38558	ARRB2	AP	0.226125	0.147033	1.53792	2.59119e-06	3.81056e-05	UP
37385	FUK	AT	0.0680029	0.0442131	1.53807	2.03877e-07	4.5524e-06	UP
11913	HERC4	AT	0.159457	0.103653	1.53837	3.57663e-15	2.0364e-12	UP
66044	PVRL3	AT	0.146251	0.0950628	1.53847	3.66748e-07	7.466e-06	UP
24503	PPP1CC	RI	0.076541	0.0497365	1.53893	6.15656e-08	1.6937e-06	UP
2814	MKNK1	ES	0.140823	0.0914916	1.53919	1.54777e-05	0.000170358	UP
75339	NEDD9	AT	0.0779686	0.0506467	1.53946	3.11873e-06	4.43444e-05	UP
76324	VEGFA	AD	0.173262	0.112542	1.53954	9.22815e-05	0.000774885	UP
73412	SAR1B	AP	0.247999	0.161085	1.53955	3.03466e-06	4.33476e-05	UP
81821	PODXL	RI	0.0637339	0.0413961	1.53961	2.25426e-05	0.000235125	UP
31944	ETFA	ES	0.251031	0.163007	1.54	8.83565e-06	0.000106287	UP
65964	PCNP	AA	0.14503	0.0941022	1.54119	1.7177e-11	1.87569e-09	UP
853	RCC2	AP	0.0904831	0.0587	1.54145	0.0127143	0.043898	UP
10248	C1orf198	AP	0.0645858	0.0418907	1.54177	0.000181726	0.00135787	UP
81069	CUX1	AP	0.0682508	0.0442565	1.54216	0.000733124	0.00431923	UP
54521	SNRNP200	ES	0.151306	0.098108	1.54224	6.12093e-07	1.158e-05	UP
53917	NAGK	AA	0.0813985	0.0527522	1.54304	7.77174e-09	3.02276e-07	UP
10480	EFCAB2	AT	0.334527	0.216775	1.5432	6.23966e-12	7.69054e-10	UP
45692	PMAIP1	ES	0.0658983	0.0427016	1.54323	0.000723122	0.00427131	UP
9881	DUSP10	AP	0.130914	0.0847874	1.54403	0.000214864	0.00156372	UP
37570	MLKL	AD	0.0906615	0.0586908	1.54473	8.75105e-05	0.000746147	UP
81189	DNAJC2	ES	0.122687	0.0794173	1.54484	2.7737e-09	1.28863e-07	UP
9924	CAPN2	AP	0.0651022	0.0421404	1.54489	0.000221001	0.00160089	UP
76327	VEGFA	ES	0.0871597	0.0564037	1.54528	1.36416e-05	0.000153334	UP
28669	GTF2A1	AP	0.0630727	0.0407972	1.546	0.00675784	0.026496	UP
48622	SUGP1	AA	0.151439	0.0979218	1.54653	8.63107e-06	0.000104365	UP
66538	UMPS	ES	0.0758427	0.049037	1.54664	0.000472229	0.0029901	UP
12849	MRPL43	AT	0.135878	0.0878328	1.54701	1.73975e-05	0.000188571	UP
39913	UNC119	AP	0.138587	0.089573	1.54719	5.9695e-08	1.64406e-06	UP
45190	INO80C	ES	0.0946228	0.0611536	1.5473	0.000593659	0.00361997	UP
39715	B9D1	RI	0.139563	0.0901902	1.54743	2.77984e-07	5.90022e-06	UP
14	C1orf159	ES	0.254126	0.164095	1.54866	1.72097e-05	0.00018686	UP
39439	CCDC144A	AT	0.115313	0.0744324	1.54923	6.81712e-08	1.83686e-06	UP
40659	STARD3	AA	0.0697656	0.0450271	1.54941	1.1588e-05	0.000133013	UP
8069	FDPS	ES	0.15905	0.102575	1.55057	1.18796e-09	6.40188e-08	UP
78977	TRA2A	ES	0.319512	0.206039	1.55074	1.83513e-09	9.10145e-08	UP
76748	MTO1	ES	0.213873	0.137895	1.55098	1.5724e-09	8.02216e-08	UP
11121	MAP3K8	AP	0.310231	0.199938	1.55164	7.01779e-05	0.000622008	UP
62912	RABL2B	AT	0.208206	0.13418	1.55169	1.08858e-13	3.18852e-11	UP
31066	FBXL22	AT	0.227265	0.146303	1.55338	0.000147855	0.0011518	UP
14098	SMPD1	AA	0.0930874	0.0599192	1.55355	1.05299e-06	1.79441e-05	UP
85366	LYNX1	AT	0.158709	0.102138	1.55388	4.03584e-05	0.000387207	UP
43568	EXOC7	ES	0.205305	0.132103	1.55412	3.55503e-06	4.90087e-05	UP
22325	CDK2	RI	0.145449	0.0935467	1.55483	1.12006e-06	1.89058e-05	UP
66438	KPNA1	ES	0.1055	0.0678359	1.55522	1.18449e-07	2.90545e-06	UP
67656	ECT2	AT	0.0648956	0.0417241	1.55535	1.44242e-09	7.51297e-08	UP
88790	DYNLT3	AT	0.0777221	0.049965	1.55553	5.70377e-11	4.83017e-09	UP
2500	DPH2	AA	0.103155	0.0662851	1.55624	2.34528e-06	3.51115e-05	UP
72830	GLRX	AA	0.0754176	0.0484559	1.55642	7.47845e-10	4.26067e-08	UP
80356	SRI	AT	0.144591	0.0928927	1.55654	7.33517e-06	9.06321e-05	UP
88862	CASK	ES	0.23236	0.149275	1.55659	2.51187e-07	5.43335e-06	UP
68579	FAM193A	ES	0.188916	0.12128	1.55768	2.08566e-06	3.20337e-05	UP
76335	VEGFA	ES	0.0815271	0.0523344	1.55781	3.09741e-06	4.41421e-05	UP
33767	UBALD1	RI	0.148648	0.0954185	1.55785	4.8942e-05	0.00045498	UP
50310	ZNF233	AT	0.132351	0.0849331	1.5583	1.11861e-05	0.000129415	UP
56543	PMS1	AT	0.136185	0.0873708	1.5587	3.07144e-09	1.38403e-07	UP
37343	DDX19B	AT	0.110097	0.0705788	1.55992	9.33228e-05	0.000782836	UP
85544	MROH1	RI	0.0875412	0.0561191	1.55992	0.000207357	0.00151484	UP
59357	BLCAP	ES	0.0910627	0.0583456	1.56075	6.82644e-07	1.26834e-05	UP
69572	SDAD1	AA	0.224093	0.143458	1.56208	2.97701e-13	6.55917e-11	UP
50292	ZNF226	RI	0.269131	0.172234	1.5626	8.51215e-10	4.8056e-08	UP
14280	AKIP1	RI	0.148479	0.0950087	1.56279	3.31654e-06	4.64148e-05	UP
1133	SRRM1	ES	0.154377	0.0987293	1.56364	6.06799e-05	0.000547174	UP
26130	UGGT2	AT	0.190898	0.122049	1.56411	5.56485e-12	7.0329e-10	UP
8595	NDUFS2	AT	0.115753	0.0739577	1.56513	2.68117e-07	5.72954e-06	UP
11048	ABI1	ES	0.183256	0.117023	1.56598	2.00189e-07	4.49018e-06	UP
45189	INO80C	ES	0.209807	0.13397	1.56607	5.59101e-09	2.28196e-07	UP
75508	MRS2	AA	0.07985	0.0509615	1.56687	5.95544e-06	7.58815e-05	UP
73039	ATG12	AD	0.0613081	0.0391235	1.56704	1.46236e-05	0.000162176	UP
42483	LUC7L3	ES	0.0848472	0.0541415	1.56714	0.000125749	0.00100862	UP
50774	SULT2B1	AP	0.176912	0.112873	1.56736	8.77932e-05	0.000747201	UP
25122	CCDC92	RI	0.0698313	0.044552	1.56741	1.62375e-05	0.000177699	UP
43621	JMJD6	ES	0.123202	0.0785522	1.56841	2.24059e-09	1.08032e-07	UP
72761	CETN3	AT	0.0713093	0.0454507	1.56894	0.00165156	0.00842254	UP
51715	ZNF765	AT	0.134723	0.085865	1.56901	3.03996e-08	9.37867e-07	UP
48818	ZNF675	AT	0.36569	0.233063	1.56906	5.6618e-11	4.82746e-09	UP
14666	UEVLD	AT	0.188297	0.119996	1.56919	3.2269e-10	2.10866e-08	UP
29657	C14orf80	AP	0.111847	0.0712571	1.56963	0.00456743	0.0193717	UP
85658	ZNF7	AT	0.20112	0.12813	1.56966	6.46491e-18	1.36865e-14	UP
19984	CDCA3	AT	0.0999409	0.0636635	1.56983	4.86301e-12	6.47457e-10	UP
74796	DDX41	AA	0.0889132	0.0566375	1.56987	0.000140841	0.00110589	UP
20647	PLEKHA5	AT	0.0885941	0.0564182	1.57031	3.07298e-12	4.58131e-10	UP
50886	SNRNP70	ES	0.209739	0.133536	1.57066	2.61537e-08	8.21121e-07	UP
37143	CENPT	AA	0.111998	0.0712887	1.57105	7.25155e-06	8.99112e-05	UP
27768	PCNXL4	ES	0.0701714	0.0446637	1.57111	3.04768e-05	0.000305467	UP
76594	RAB23	AP	0.0862271	0.0548803	1.57119	0.000783109	0.00455848	UP
59053	GSS	RI	0.148121	0.0942684	1.57126	1.27036e-07	3.07666e-06	UP
55293	SMPD4	ES	0.156615	0.0996721	1.57131	2.68224e-05	0.000273463	UP
82638	FDFT1	AP	0.121032	0.0769518	1.57283	5.12498e-06	6.68988e-05	UP
19842	SCNN1A	ES	0.153921	0.0978326	1.57331	6.8103e-06	8.52469e-05	UP
70594	C4orf33	AP	0.208318	0.132386	1.57356	1.04477e-08	3.81966e-07	UP
83157	PTK2B	RI	0.124563	0.0791131	1.5745	0.000609112	0.0036997	UP
74635	SIMC1	AT	0.588584	0.373731	1.57489	9.95699e-19	4.13165e-15	UP
19107	HMBS	AD	0.0748739	0.0475211	1.57559	4.4647e-08	1.29584e-06	UP
55146	EPB41L5	AT	0.137159	0.0870307	1.57598	4.42869e-14	1.57516e-11	UP
53891	FAM136A	ES	0.122128	0.0774779	1.57629	9.54442e-09	3.56263e-07	UP
60438	SON	ES	0.0935203	0.0593281	1.57632	7.60315e-09	2.97569e-07	UP
70870	MND1	ES	0.157444	0.0998709	1.57647	2.96491e-07	6.22071e-06	UP
76302	POLR1C	AT	0.162826	0.103274	1.57664	7.50191e-07	1.36731e-05	UP
25525	RPL21	AD	0.263383	0.166985	1.57728	7.37765e-12	8.96007e-10	UP
16166	CYB561A3	RI	0.186712	0.118356	1.57754	2.69363e-16	2.68253e-13	UP
53115	LCLAT1	AT	0.153746	0.0974182	1.57821	1.81521e-07	4.1348e-06	UP
67616	CLDN11	AT	0.332962	0.21096	1.57832	1.93919e-05	0.000207122	UP
27028	STXBP6	AP	0.232587	0.147356	1.5784	0.000529519	0.00328355	UP
71173	GALNT7	AA	0.0939931	0.0595468	1.57847	3.5137e-06	4.85733e-05	UP
50487	OPA3	AP	0.0716462	0.0453861	1.57859	4.21113e-05	0.000400475	UP
57889	SP140L	RI	0.170885	0.108153	1.58002	3.06863e-07	6.38794e-06	UP
40978	NKIRAS2	ES	0.11381	0.0719978	1.58075	5.76467e-05	0.000522471	UP
53195	FEZ2	AP	0.165667	0.104798	1.58082	0.000411791	0.00267686	UP
53380	THADA	AT	0.208018	0.131566	1.58109	1.14584e-09	6.20175e-08	UP
58060	UGT1A6	AT	0.0703814	0.044494	1.58182	0.00655894	0.0258546	UP
47377	C19orf82	AT	0.170799	0.107976	1.58182	1.79516e-07	4.10414e-06	UP
23366	CNOT2	AT	0.101421	0.0640942	1.58238	1.45638e-05	0.000161585	UP
74576	CREBRF	AT	0.075591	0.0477693	1.58242	1.75219e-07	4.03182e-06	UP
30752	RFX7	AT	0.140821	0.0889774	1.58266	1.64024e-05	0.000179189	UP
62179	POLR2F	AT	0.320221	0.20232	1.58275	2.29821e-06	3.44482e-05	UP
1344	FAM76A	ES	0.441081	0.278644	1.58296	1.38697e-07	3.2935e-06	UP
21157	YAF2	ES	0.0708244	0.0447345	1.58322	0.00369354	0.0163627	UP
77908	BCLAF1	ES	0.062978	0.0397778	1.58325	1.59284e-06	2.54537e-05	UP
50816	BCAT2	ES	0.124993	0.0789323	1.58355	5.75544e-06	7.36347e-05	UP
1848	INPP5B	AT	0.0821346	0.0518248	1.58485	7.49328e-07	1.36731e-05	UP
88487	MSL3	AT	0.180201	0.113657	1.58548	5.54115e-18	1.36865e-14	UP
34333	IQCK	AT	0.137786	0.0868766	1.586	1.07632e-06	1.82666e-05	UP
60939	DIP2A	AT	0.113002	0.0712394	1.58623	2.73011e-08	8.52841e-07	UP
28536	IFT43	ES	0.0750761	0.047306	1.58703	2.98292e-07	6.24606e-06	UP
73717	WDR55	RI	0.155064	0.0977008	1.58713	5.43962e-06	7.01711e-05	UP
48742	ZNF430	AT	0.146908	0.0925566	1.58722	2.32836e-05	0.000242042	UP
61603	AP1B1	ES	0.167258	0.105374	1.58728	3.50417e-09	1.53597e-07	UP
13332	NSMCE4A	AT	0.106061	0.0667672	1.58852	1.88312e-15	1.26714e-12	UP
98	CPSF3L	AA	0.0855912	0.05386	1.58914	1.17861e-06	1.97336e-05	UP
53281	SRSF7	AA	0.0800752	0.050381	1.58939	2.44923e-06	3.6232e-05	UP
64851	USP4	AT	0.0691926	0.0435292	1.58957	2.23618e-06	3.38034e-05	UP
39972	TRAF4	AT	0.197025	0.123903	1.59015	1.10166e-09	6.02816e-08	UP
65668	CGGBP1	AA	0.0981445	0.0617023	1.59061	3.62464e-06	4.98853e-05	UP
24877	KDM2B	AT	0.135611	0.0852139	1.59142	2.23102e-08	7.12126e-07	UP
39548	DRG2	RI	0.138609	0.0870714	1.5919	2.07083e-09	1.01291e-07	UP
20499	BCL2L14	AA	0.0917115	0.0576063	1.59204	3.90585e-06	5.31098e-05	UP
70856	TMEM154	AT	0.0610199	0.0383015	1.59315	0.00128124	0.00684531	UP
51644	ZNF816	AT	0.0773559	0.0485404	1.59364	1.51378e-07	3.55889e-06	UP
78511	HEATR2	AP	0.246357	0.154447	1.59509	0.000258782	0.00182106	UP
88521	OFD1	AT	0.163673	0.102585	1.59548	1.33737e-07	3.20775e-06	UP
62720	TBC1D22A	AP	0.186947	0.117128	1.5961	1.15451e-05	0.000132643	UP
81055	FIS1	AD	0.203276	0.127346	1.59626	6.93243e-08	1.8639e-06	UP
66491	CCDC14	AD	0.27554	0.172615	1.59626	1.43961e-08	4.96426e-07	UP
61613	THOC5	ES	0.187505	0.117462	1.5963	8.87528e-05	0.000753385	UP
34402	LYRM1	AP	0.187441	0.117418	1.59635	3.2249e-08	9.84315e-07	UP
22093	ATF7	AT	0.0701927	0.0439686	1.59643	5.89073e-07	1.12041e-05	UP
13270	INPP5F	AP	0.39472	0.247205	1.59673	2.8684e-09	1.32005e-07	UP
42174	SNX11	ES	0.505197	0.316366	1.59688	1.63035e-08	5.51506e-07	UP
47975	DDX39A	AA	0.127169	0.0796285	1.59703	7.07449e-12	8.634e-10	UP
88952	ZNF630	AT	0.170103	0.106487	1.5974	0.000129965	0.00103673	UP
2491	IPO13	AP	0.123778	0.0774585	1.59799	3.16937e-06	4.46817e-05	UP
17462	RNF121	ES	0.331355	0.207309	1.59836	0.000344761	0.0023249	UP
72663	ZCCHC9	RI	0.231301	0.144679	1.59872	1.88869e-10	1.35512e-08	UP
74860	PHYKPL	ES	0.24781	0.154999	1.59878	0.000176243	0.00132446	UP
25897	RCBTB1	AT	0.0831081	0.0519613	1.59942	1.78822e-07	4.09956e-06	UP
28252	RBM25	AT	0.116488	0.0727993	1.60013	3.31537e-11	3.12662e-09	UP
86871	CENPP	AP	0.265365	0.165735	1.60114	4.82065e-09	2.00033e-07	UP
62706	TRMU	AT	0.0728419	0.0454882	1.60134	1.03587e-08	3.79823e-07	UP
60085	OGFR	RI	0.0883891	0.0551822	1.60177	1.41379e-06	2.31421e-05	UP
18300	SMCO4	AP	0.177144	0.110576	1.60201	0.000803128	0.00464363	UP
24644	SDSL	ES	0.287734	0.179606	1.60202	7.32987e-06	9.06321e-05	UP
55298	SMPD4	ES	0.122632	0.0765098	1.60282	6.51084e-06	8.21052e-05	UP
24999	ABCB9	AT	0.17282	0.107765	1.60367	1.41989e-05	0.000158454	UP
47400	ZNF846	AT	0.159459	0.0993789	1.60456	3.19855e-05	0.000318282	UP
53478	MCFD2	ES	0.326517	0.203378	1.60546	1.55125e-06	2.49332e-05	UP
12364	FAM213A	AP	0.0693284	0.0431694	1.60596	0.000731615	0.00431533	UP
69531	THAP6	AT	0.0644331	0.0401161	1.60617	1.67123e-06	2.64855e-05	UP
41759	LSM12	ES	0.305193	0.189945	1.60675	7.15857e-11	5.90156e-09	UP
8068	FDPS	ES	0.0992522	0.0617691	1.60683	3.72973e-07	7.57415e-06	UP
10007	H3F3A	AP	0.189774	0.118092	1.60701	0.000859996	0.00491537	UP
9575	FAM72A	AP	0.13614	0.0846708	1.60788	1.19646e-07	2.92329e-06	UP
26513	NDRG2	RI	0.0966847	0.0601	1.60873	9.80466e-06	0.000116186	UP
59441	SGK2	AP	0.303343	0.18856	1.60873	4.64746e-09	1.94141e-07	UP
4190	DDX20	RI	0.0906455	0.0563451	1.60876	0.000149703	0.00116292	UP
82156	EZH2	RI	0.111111	0.0690552	1.60902	6.76291e-05	0.000602204	UP
21062	PKP2	ES	0.416233	0.258272	1.61161	2.81236e-12	4.26947e-10	UP
52513	ACP1	AA	0.0610454	0.0378783	1.61162	7.88059e-05	0.000686024	UP
83045	BIN3	AT	0.0942787	0.0584927	1.6118	5.85663e-10	3.4471e-08	UP
44706	CEP76	AT	0.325041	0.201565	1.61258	2.88182e-13	6.46063e-11	UP
17974	AAMDC	AT	0.0951243	0.0589788	1.61285	1.36569e-06	2.25176e-05	UP
46963	RANBP3	AA	0.100204	0.0621156	1.61319	4.85154e-06	6.37744e-05	UP
872	UBR4	AP	0.170491	0.105623	1.61414	1.27993e-05	0.00014509	UP
54884	LIMS1	AP	0.0821424	0.0508687	1.61479	8.36543e-06	0.000101846	UP
46826	DPP9	ES	0.165756	0.102635	1.615	1.14874e-05	0.000132042	UP
26483	NDRG2	AP	0.112507	0.0696531	1.61524	1.54678e-06	2.48774e-05	UP
57242	RPE	ES	0.102963	0.0637431	1.61528	1.13309e-05	0.000130544	UP
80880	MCM7	AP	0.211904	0.13118	1.61537	8.98596e-08	2.2946e-06	UP
77907	BCLAF1	ES	0.20712	0.128171	1.61596	2.06489e-15	1.35288e-12	UP
28328	ZNF410	ES	0.164349	0.101682	1.61631	5.64003e-08	1.57462e-06	UP
74757	MXD3	RI	0.213013	0.131756	1.61672	1.87191e-07	4.22912e-06	UP
66700	ISY1	ES	0.115047	0.0711559	1.61683	2.33487e-08	7.39583e-07	UP
90585	TAZ	RI	0.10329	0.0638712	1.61716	5.62381e-11	4.81155e-09	UP
2787	POMGNT1	RI	0.109554	0.06772	1.61774	2.69942e-06	3.9441e-05	UP
53983	DUSP11	AT	0.0825022	0.0509964	1.61781	6.31082e-13	1.20739e-10	UP
88308	NSMF	AT	0.0852336	0.0526776	1.61802	2.57603e-05	0.000263872	UP
10767	NUDT5	AT	0.0649676	0.040138	1.61861	6.58405e-10	3.81216e-08	UP
65037	NPRL2	RI	0.153498	0.0948154	1.61891	1.73594e-08	5.84532e-07	UP
18152	SYTL2	ES	0.154235	0.095233	1.61956	1.38109e-08	4.79567e-07	UP
32396	ACAN	AT	0.0981162	0.0605405	1.62067	3.07986e-05	0.000307825	UP
21313	SCAF11	AP	0.093431	0.0576458	1.62078	6.09063e-07	1.15314e-05	UP
26065	LMO7	AA	0.157509	0.0971773	1.62084	6.90193e-08	1.8577e-06	UP
70154	CISD2	ES	0.0779074	0.0480526	1.62129	9.0304e-09	3.41687e-07	UP
48386	CCDC124	AP	0.15553	0.0958926	1.62191	2.49142e-07	5.39382e-06	UP
13459	PTPRE	AP	0.127551	0.0786247	1.62227	0.000309629	0.00212014	UP
57890	SP140L	RI	0.256465	0.15799	1.6233	8.4902e-07	1.51527e-05	UP
30087	NDUFAF1	ES	0.358694	0.220884	1.62391	7.90028e-11	6.34494e-09	UP
18823	RBM7	RI	0.124331	0.0764831	1.6256	1.46419e-08	5.03509e-07	UP
76118	TFEB	AP	0.099444	0.0611526	1.62616	7.09101e-06	8.81842e-05	UP
75397	SIRT5	ES	0.227536	0.139912	1.62628	7.49137e-09	2.93721e-07	UP
18114	TMEM126B	RI	0.102116	0.0627632	1.627	5.83884e-09	2.36758e-07	UP
14175	ILK	RI	0.131314	0.0806992	1.6272	1.2323e-09	6.59796e-08	UP
60082	SLCO4A1	RI	0.140829	0.0864889	1.62829	1.06486e-08	3.86471e-07	UP
63822	CNOT10	ME	0.189878	0.116601	1.62845	9.31208e-09	3.49161e-07	UP
43723	SEPT9	AP	0.160051	0.0982765	1.62858	1.28114e-07	3.09347e-06	UP
1214	MTFR1L	ES	0.18393	0.112853	1.62982	5.56512e-11	4.77775e-09	UP
76982	RNGTT	AT	0.127584	0.0782526	1.63041	3.02383e-06	4.32668e-05	UP
50245	ZNF283	AT	0.442504	0.271405	1.63042	1.75415e-08	5.89382e-07	UP
73709	IK	ES	0.124898	0.0766029	1.63046	6.65224e-06	8.36047e-05	UP
86742	NAA35	AT	0.122543	0.0751449	1.63076	1.32922e-07	3.19746e-06	UP
75985	SRSF3	ES	0.23053	0.141144	1.6333	6.59669e-18	1.36865e-14	UP
72190	IPO11	AT	0.0815993	0.0498847	1.63576	2.77943e-09	1.28863e-07	UP
391	ACOT7	AP	0.0836599	0.051136	1.63603	0.00428635	0.0184154	UP
18153	SYTL2	ES	0.278595	0.170218	1.6367	4.02742e-06	5.45542e-05	UP
1212	MTFR1L	AA	0.083336	0.050904	1.63712	4.30123e-05	0.000407643	UP
33363	CCDC64B	AP	0.0895125	0.0546687	1.63736	6.29129e-06	7.97933e-05	UP
77971	AIG1	AT	0.132056	0.0806511	1.63738	2.12137e-07	4.71569e-06	UP
78630	TTYH3	AP	0.111974	0.068309	1.63922	8.90325e-05	0.000754505	UP
73145	CSNK1G3	ES	0.224783	0.137052	1.64013	2.95288e-06	4.24668e-05	UP
38175	TUBB3	ES	0.0658008	0.0401063	1.64066	0.000327552	0.00222816	UP
2672	MUTYH	AA	0.083239	0.0507297	1.64083	0.000735373	0.00432827	UP
88998	RBM3	RI	0.10874	0.0662562	1.64121	2.65307e-11	2.62117e-09	UP
647	EXOSC10	ES	0.340477	0.207452	1.64123	7.47577e-07	1.36655e-05	UP
68958	PI4K2B	AP	0.111112	0.067675	1.64184	0.00120886	0.0065159	UP
60111	ARFGAP1	ES	0.174288	0.106126	1.64227	9.98084e-08	2.49742e-06	UP
89363	EDA	AT	0.134775	0.0820645	1.6423	0.00121179	0.00652885	UP
16912	KAT5	AP	0.115316	0.0702016	1.64264	4.85979e-05	0.000453671	UP
58296	GPR35	AP	0.159354	0.0969905	1.64299	6.94711e-07	1.28405e-05	UP
4189	DDX20	RI	0.127441	0.0775607	1.64312	0.000139996	0.00110126	UP
86445	EXOSC3	AT	0.332133	0.201959	1.64455	9.3093e-14	2.82651e-11	UP
37102	RANBP10	AT	0.0794657	0.0483204	1.64456	2.11724e-08	6.84582e-07	UP
88631	PDHA1	AT	0.0898292	0.0545993	1.64525	1.36463e-09	7.19814e-08	UP
18327	MED17	AT	0.181973	0.110575	1.64569	4.78933e-13	9.61612e-11	UP
44599	TWSG1	AT	0.132189	0.0803	1.64619	7.10038e-07	1.30947e-05	UP
14135	ARFIP2	ES	0.137426	0.0834419	1.64697	3.32104e-12	4.811e-10	UP
57499	RQCD1	ES	0.095558	0.0580092	1.64729	1.60388e-05	0.000175679	UP
82114	ZYX	AP	0.325365	0.197493	1.64747	6.28584e-06	7.97648e-05	UP
84520	FAM92A1	AT	0.064591	0.0391905	1.64813	2.71479e-05	0.000276555	UP
72115	SETD9	AT	0.0929758	0.0563537	1.64986	5.52916e-05	0.000503747	UP
61714	TBC1D10A	AP	0.151866	0.0919674	1.65131	8.92842e-06	0.000106973	UP
17588	INPPL1	AP	0.15652	0.094748	1.65196	2.11727e-06	3.24392e-05	UP
191	MIB2	RI	0.0802357	0.0485137	1.65388	1.09104e-05	0.000127051	UP
7902	ADAM15	ES	0.078589	0.0475022	1.65443	6.53435e-08	1.77798e-06	UP
33790	NUDT16L1	RI	0.0646184	0.0390291	1.65565	2.15894e-06	3.28955e-05	UP
84523	FAM92A1	ES	0.0742239	0.0448288	1.65572	3.58598e-05	0.00034957	UP
26796	DHRS4L2	AP	0.120586	0.0727933	1.65655	1.53628e-06	2.47731e-05	UP
3237	INADL	AT	0.162849	0.0982949	1.65673	7.22248e-08	1.93145e-06	UP
8902	TIPRL	AT	0.127853	0.0771715	1.65674	1.01361e-06	1.74401e-05	UP
62434	POLR3H	ES	0.108815	0.0656565	1.65734	4.58556e-10	2.77778e-08	UP
72213	CENPK	AT	0.13947	0.0841474	1.65744	2.1283e-13	5.09502e-11	UP
10197	OBSCN	AT	0.462443	0.278984	1.6576	1.26746e-08	4.46967e-07	UP
61834	LIMK2	AP	0.218274	0.131662	1.65784	2.06513e-08	6.7122e-07	UP
257	RER1	AP	0.103943	0.0626745	1.65846	4.75197e-08	1.36774e-06	UP
87219	PTGR1	AA	0.239666	0.144497	1.65862	3.75103e-14	1.39387e-11	UP
10181	GUK1	AP	0.0976588	0.0588404	1.65972	8.25007e-09	3.1649e-07	UP
86898	C9orf89	RI	0.172713	0.104004	1.66065	2.90544e-13	6.46063e-11	UP
45554	ELAC1	AT	0.178115	0.107235	1.66097	1.69003e-06	2.66307e-05	UP
47023	CLPP	AP	0.0809066	0.0486691	1.66238	2.06529e-06	3.176e-05	UP
84377	RMDN1	ES	0.0863774	0.0519563	1.6625	4.10694e-09	1.76778e-07	UP
29613	BRF1	AA	0.0819103	0.0492526	1.66307	1.11205e-05	0.000128955	UP
42241	UBE2Z	AP	0.171857	0.10332	1.66336	4.16685e-05	0.000397784	UP
87834	PPP2R4	AP	0.0702007	0.0421956	1.6637	1.18681e-07	2.90826e-06	UP
47514	CDC37	RI	0.173569	0.104141	1.66668	5.22413e-09	2.14984e-07	UP
26422	CCNB1IP1	ES	0.0963729	0.0578066	1.66716	4.01912e-11	3.6924e-09	UP
60834	SUMO3	AT	0.0908343	0.0544679	1.66767	1.88619e-07	4.25368e-06	UP
60870	POFUT2	RI	0.197702	0.118494	1.66845	0.000111841	0.000915653	UP
1321	SYTL1	AP	0.209326	0.125456	1.66853	2.03587e-06	3.14242e-05	UP
47857	C19orf43	AA	0.0735993	0.0441022	1.66883	6.34637e-13	1.20739e-10	UP
65394	SLMAP	ES	0.357793	0.214359	1.66913	1.94687e-11	2.08031e-09	UP
82468	LMBR1	AT	0.0908934	0.0544263	1.67003	1.62341e-12	2.73096e-10	UP
37517	IST1	ES	0.105501	0.0631713	1.67008	6.51037e-08	1.7734e-06	UP
41143	PSME3	AP	0.126691	0.0758015	1.67136	1.40369e-05	0.000157138	UP
32788	RHBDF1	AT	0.0824926	0.0493438	1.67179	5.30034e-10	3.14197e-08	UP
18768	NCAM1	AT	0.16959	0.101431	1.67197	1.49184e-06	2.42127e-05	UP
32898	PIGQ	AP	0.0748	0.0446771	1.67424	0.00748704	0.0288374	UP
30179	SNAP23	AA	0.0658817	0.0393209	1.67549	1.50613e-07	3.5476e-06	UP
83944	NSMAF	ES	0.068019	0.0405753	1.67637	0.00317729	0.0144881	UP
50861	RUVBL2	ES	0.116851	0.0696956	1.6766	1.24728e-06	2.07995e-05	UP
51808	TSEN34	AP	0.0827912	0.0493341	1.67817	9.78138e-06	0.000115965	UP
12973	SFXN2	ES	0.076919	0.0458262	1.6785	0.000697976	0.00415332	UP
8597	NDUFS2	RI	0.0844713	0.0503226	1.6786	6.72481e-09	2.67884e-07	UP
76094	NFYA	ES	0.129165	0.0769313	1.67897	2.42244e-06	3.59854e-05	UP
24743	PXN	AP	0.160899	0.0958235	1.67912	3.45399e-07	7.09522e-06	UP
42303	SPOP	AP	0.214508	0.127701	1.67977	8.78177e-06	0.000105725	UP
55292	SMPD4	ES	0.131608	0.0783277	1.68022	1.13034e-05	0.000130288	UP
16616	BAD	RI	0.068191	0.040537	1.68219	2.47294e-05	0.000254627	UP
67770	MCCC1	AP	0.213207	0.126706	1.68269	3.4286e-06	4.76084e-05	UP
11368	ZFAND4	AT	0.164712	0.0978733	1.68291	6.25563e-07	1.179e-05	UP
89536	MAGT1	AT	0.0725365	0.0430927	1.68327	2.77166e-07	5.88789e-06	UP
10861	RPP38	AT	0.0892669	0.0530015	1.68423	3.23039e-08	9.84315e-07	UP
13266	TIAL1	AT	0.0646191	0.0383526	1.68487	4.71057e-06	6.23161e-05	UP
38678	RPAIN	AT	0.121691	0.072219	1.68503	3.99685e-13	8.22394e-11	UP
71441	EXOC3	RI	0.121112	0.0718622	1.68534	4.64092e-09	1.94141e-07	UP
83184	ESCO2	AT	0.312011	0.185052	1.68607	7.39058e-14	2.40409e-11	UP
32594	NR2F2	AP	0.0786818	0.0466591	1.68631	0.000403927	0.00263537	UP
1860	RHBDL2	AP	0.252292	0.149556	1.68694	2.93723e-06	4.23546e-05	UP
46866	C19orf70	AT	0.0797206	0.0472489	1.68725	4.10452e-07	8.25447e-06	UP
3099	HSPB11	AT	0.143183	0.0848547	1.68739	1.76101e-08	5.90888e-07	UP
72731	TMEM161B	AT	0.216505	0.128301	1.68748	4.41709e-11	3.96139e-09	UP
17130	RCE1	AP	0.0877875	0.051944	1.69004	0.000189245	0.00140562	UP
8885	DCAF6	ES	0.16683	0.0986795	1.69062	9.57075e-07	1.67216e-05	UP
51780	NDUFA3	RI	0.196214	0.116038	1.69095	5.11618e-08	1.45408e-06	UP
64155	GORASP1	AA	0.118342	0.0699678	1.69138	1.59062e-06	2.54347e-05	UP
75528	TDP2	AD	0.0758801	0.0448445	1.69207	8.03526e-12	9.61798e-10	UP
80883	MCM7	RI	0.0837809	0.0495074	1.69229	2.02182e-06	3.1246e-05	UP
81971	TBXAS1	ES	0.10816	0.0639048	1.69251	4.57027e-06	6.07506e-05	UP
78356	MAP3K4	ES	0.178728	0.105562	1.69312	2.44384e-09	1.16307e-07	UP
33726	DNAJA3	ES	0.189897	0.112047	1.6948	5.8971e-07	1.12077e-05	UP
21359	SLC48A1	AP	0.115361	0.068032	1.69569	0.000171851	0.00129969	UP
81187	DNAJC2	AT	0.0952318	0.0560985	1.69758	4.16911e-09	1.78348e-07	UP
72917	PPIP5K2	ES	0.274574	0.161638	1.6987	3.84295e-10	2.39794e-08	UP
13268	TIAL1	ES	0.15414	0.0907089	1.69928	2.19472e-08	7.02339e-07	UP
23354	RAB3IP	AD	0.088962	0.0523431	1.69959	3.19366e-08	9.76813e-07	UP
82291	ABCB8	AD	0.0914471	0.0537931	1.69998	2.24849e-07	4.95842e-06	UP
67777	MCCC1	ES	0.0697548	0.041031	1.70005	3.98849e-05	0.000383255	UP
26723	HOMEZ	AP	0.100955	0.0593755	1.70029	0.000286352	0.00198146	UP
65490	FHIT	AT	0.0634023	0.0372864	1.70041	1.28091e-05	0.00014509	UP
48235	USE1	AT	0.1497	0.0880168	1.70081	1.96137e-08	6.40002e-07	UP
26214	TEX30	AP	0.0633708	0.0372577	1.70088	0.000110983	0.000910128	UP
72735	TMEM161B	RI	0.18943	0.111369	1.70092	1.39121e-09	7.32283e-08	UP
17713	MRPL48	AP	0.224789	0.132155	1.70095	2.95631e-12	4.43393e-10	UP
182	MIB2	AP	0.0657286	0.038631	1.70144	0.000431229	0.00278287	UP
4439	NBPF10	AP	0.115913	0.0680534	1.70327	3.14075e-06	4.44292e-05	UP
79084	CHN2	AP	0.133433	0.0783145	1.70381	0.00493362	0.0206095	UP
60083	OGFR	AP	0.106907	0.062714	1.70468	2.39611e-06	3.57221e-05	UP
25098	EIF2B1	AT	0.0799285	0.0468562	1.70582	1.08314e-08	3.91393e-07	UP
13530	TUBGCP2	AP	0.0810169	0.0474785	1.70639	1.82391e-07	4.13946e-06	UP
53233	RMDN2	AT	0.124351	0.0728099	1.70788	5.29296e-08	1.49579e-06	UP
59448	SGK2	ES	0.280641	0.164231	1.70882	1.65813e-10	1.20709e-08	UP
47862	HOOK2	AP	0.0864822	0.0505836	1.70969	6.15604e-06	7.82772e-05	UP
13542	ZNF511	RI	0.0779831	0.0455745	1.71111	4.94263e-11	4.33298e-09	UP
33029	LMF1	AP	0.187582	0.109571	1.71197	1.24866e-05	0.000141889	UP
86903	C9orf89	RI	0.143076	0.0835728	1.71199	3.12394e-12	4.60218e-10	UP
24342	MVK	ES	0.0845	0.0493416	1.71255	5.2208e-08	1.48212e-06	UP
83284	DCTN6	ES	0.417975	0.24368	1.71526	9.67193e-10	5.37505e-08	UP
26233	ARGLU1	ES	0.264558	0.15423	1.71535	1.15164e-07	2.83045e-06	UP
53284	SRSF7	ES	0.110636	0.0644912	1.71552	9.97818e-10	5.53289e-08	UP
53400	DYNC2LI1	AA	0.284686	0.165912	1.71589	2.53767e-09	1.19887e-07	UP
37961	KLHDC4	ES	0.0870248	0.0507087	1.71617	1.32638e-06	2.19859e-05	UP
7901	ADAM15	ES	0.133897	0.0780141	1.71632	1.51453e-06	2.44852e-05	UP
46825	DPP9	ES	0.0752512	0.0438397	1.71651	4.91132e-05	0.000456258	UP
43606	ST6GALNAC1	ES	0.136935	0.0797439	1.71718	0.00015703	0.00120666	UP
38575	ARRB2	ES	0.14421	0.0839098	1.71864	5.62508e-05	0.000510564	UP
58559	VPS16	AP	0.0886633	0.0515619	1.71955	5.87327e-07	1.11794e-05	UP
10514	ZNF124	AT	0.110491	0.064219	1.72054	7.40272e-08	1.97118e-06	UP
46479	DAZAP1	ES	0.0696868	0.0404287	1.7237	2.45118e-07	5.33452e-06	UP
13172	PLEKHS1	AP	0.0714087	0.0414238	1.72386	4.84367e-07	9.47168e-06	UP
46506	C19orf25	AD	0.0762918	0.0442267	1.72502	1.43551e-07	3.39732e-06	UP
51116	TBC1D17	ES	0.258179	0.149525	1.72666	3.39707e-12	4.83296e-10	UP
176	ATAD3A	AA	0.297015	0.171989	1.72695	2.90634e-13	6.46063e-11	UP
44295	CCDC57	AT	0.070754	0.0409423	1.72814	1.76504e-08	5.91443e-07	UP
31843	COMMD4	AT	0.0716263	0.0414235	1.72912	4.15241e-10	2.55266e-08	UP
59219	NFS1	ES	0.218402	0.126234	1.73014	1.28227e-07	3.09347e-06	UP
30524	GALK2	ES	0.162607	0.0939815	1.7302	9.16733e-11	7.26876e-09	UP
75903	ZNF76	AA	0.170538	0.0984591	1.73207	1.05316e-07	2.61421e-06	UP
39505	SREBF1	ES	0.065383	0.0377015	1.73423	1.77083e-08	5.9179e-07	UP
44256	ASPSCR1	ES	0.0669169	0.0385787	1.73456	1.19526e-09	6.4273e-08	UP
26546	HNRNPC	AD	0.0780265	0.044938	1.73632	4.5591e-18	1.36865e-14	UP
50101	ARHGEF1	ES	0.203407	0.117146	1.73636	1.02117e-11	1.17703e-09	UP
46283	TXNL4A	ES	0.303792	0.174823	1.73771	9.88272e-08	2.47784e-06	UP
25170	AACS	AP	0.125695	0.0723118	1.73824	1.13348e-11	1.30047e-09	UP
14188	ZNF215	AT	0.419819	0.241461	1.73866	2.12605e-10	1.46305e-08	UP
52563	ADI1	AP	0.132617	0.0762555	1.73911	5.24138e-07	1.01318e-05	UP
58957	COMMD7	RI	0.0844059	0.0484964	1.74046	2.32648e-14	9.34233e-12	UP
88801	RPGR	AT	0.10308	0.0592068	1.74101	9.71648e-07	1.69051e-05	UP
87031	TRIM14	AT	0.0979308	0.0561669	1.74357	2.30004e-10	1.55187e-08	UP
65542	SLC25A26	AT	0.21263	0.121904	1.74424	5.87236e-14	2.0028e-11	UP
62645	KIAA0930	AP	0.153176	0.0877825	1.74494	4.6468e-08	1.34057e-06	UP
25100	EIF2B1	RI	0.081911	0.0469103	1.74612	2.24335e-09	1.08032e-07	UP
47777	ZNF20	AT	0.196978	0.112716	1.74756	5.53227e-07	1.06196e-05	UP
15923	TMX2	AA	0.0922728	0.0527904	1.74791	8.36441e-16	6.31057e-13	UP
47421	FBXL12	ES	0.106694	0.0610272	1.7483	0.000108056	0.000889054	UP
62979	TRNT1	ES	0.369543	0.210985	1.75151	4.93365e-09	2.04381e-07	UP
16992	KLC2	RI	0.0939873	0.0536383	1.75224	1.27536e-07	3.08277e-06	UP
47885	GCDH	AD	0.0721098	0.0410773	1.75546	8.09958e-08	2.10716e-06	UP
9237	UCHL5	AP	0.145635	0.0828853	1.75707	1.3992e-19	8.70897e-16	UP
53371	MTA3	ES	0.322125	0.183279	1.75756	5.85633e-08	1.62005e-06	UP
85604	VPS28	RI	0.0793343	0.0451139	1.75853	4.12325e-10	2.54612e-08	UP
8338	ARHGEF11	ES	0.340933	0.193468	1.76222	2.00644e-13	4.94597e-11	UP
10003	TMEM63A	ES	0.227715	0.129203	1.76246	9.07238e-12	1.06545e-09	UP
82554	ERICH1	AT	0.116241	0.0659199	1.76337	1.82226e-07	4.13946e-06	UP
23822	LTA4H	ES	0.0817892	0.04637	1.76384	4.02774e-05	0.000386728	UP
77783	HBS1L	AP	0.214261	0.12146	1.76405	1.04966e-06	1.79118e-05	UP
38259	GEMIN4	AP	0.301446	0.170577	1.76721	1.85582e-11	2.00764e-09	UP
25675	POSTN	ES	0.0698786	0.0395342	1.76755	8.42992e-09	3.21901e-07	UP
60871	POFUT2	AA	0.103222	0.0583906	1.76778	0.000575759	0.0035281	UP
81862	CALD1	ES	0.339491	0.191902	1.76908	7.79145e-07	1.41285e-05	UP
62412	L3MBTL2	ES	0.0721821	0.0407648	1.77069	6.07573e-07	1.15156e-05	UP
44474	ENOSF1	ES	0.296297	0.167115	1.77302	3.58352e-08	1.07234e-06	UP
21470	CACNB3	AP	0.219586	0.123826	1.77334	2.1688e-12	3.41751e-10	UP
84296	IMPA1	ES	0.129527	0.0729938	1.77449	3.1596e-08	9.67584e-07	UP
43801	AFMID	ES	0.146933	0.0828	1.77455	6.51679e-05	0.000582371	UP
29450	MARK3	ES	0.100284	0.0564692	1.77592	2.96497e-05	0.000297657	UP
19040	PHLDB1	ES	0.144674	0.0813913	1.77751	1.61401e-07	3.752e-06	UP
48112	CYP4F12	ES	0.135939	0.0764747	1.77757	0.000349094	0.00234712	UP
61437	GGT1	AA	0.127243	0.0715586	1.77817	1.44213e-06	2.35132e-05	UP
14577	SAA2	AT	0.281915	0.158539	1.77821	6.45119e-05	0.000578168	UP
8239	CCT3	ES	0.0750816	0.0421234	1.78242	3.0573e-06	4.36454e-05	UP
14519	NUCB2	AP	0.157332	0.0882625	1.78255	4.28457e-06	5.74128e-05	UP
12852	MRPL43	AT	0.0725485	0.0406854	1.78316	2.53778e-12	3.90019e-10	UP
38275	GLOD4	ES	0.0842529	0.0472276	1.78398	4.99733e-06	6.54834e-05	UP
70849	FBXW7	AP	0.0749033	0.0419768	1.7844	0.00215348	0.0105369	UP
7495	ENSA	AT	0.0864204	0.0484204	1.78479	1.01668e-09	5.62497e-08	UP
21689	LIMA1	AP	0.137613	0.0770037	1.78709	6.06206e-09	2.43824e-07	UP
31016	RPS27L	AT	0.0717581	0.0400723	1.79072	5.33107e-13	1.0451e-10	UP
88777	PRRG1	AT	0.141189	0.0787993	1.79175	7.02291e-08	1.8801e-06	UP
40038	MYO18A	ES	0.109642	0.0611894	1.79185	1.54125e-06	2.48219e-05	UP
79633	UPP1	AT	0.0729853	0.0407147	1.7926	7.25489e-07	1.33008e-05	UP
86899	C9orf89	RI	0.13201	0.0736242	1.79302	0.000125449	0.00100751	UP
30281	CKMT1B	AT	0.0917591	0.0511365	1.7944	5.84023e-08	1.6174e-06	UP
80536	PON2	AD	0.118797	0.0662015	1.79447	7.26515e-13	1.33e-10	UP
89098	PRICKLE3	AT	0.126907	0.0707182	1.79455	8.69454e-12	1.0308e-09	UP
72138	PDE4D	AP	0.127903	0.071225	1.79576	7.27582e-08	1.94154e-06	UP
13601	SIRT3	AA	0.0811378	0.0451303	1.79786	2.56669e-07	5.53272e-06	UP
33755	CDIP1	AP	0.0807726	0.0448259	1.80192	0.000794115	0.00460435	UP
4265	SLC16A1	AT	0.115062	0.0637686	1.80436	7.67975e-11	6.20788e-09	UP
28379	ABCD4	AA	0.143776	0.0796579	1.80492	4.72643e-09	1.96451e-07	UP
28199	SIPA1L1	ES	0.0907048	0.0502519	1.805	0.000206793	0.00151116	UP
60081	SLCO4A1	RI	0.16383	0.0906882	1.80652	1.88634e-11	2.02432e-09	UP
27682	ACTR10	ES	0.230802	0.127644	1.80817	9.87847e-08	2.47784e-06	UP
39501	SREBF1	AP	0.159997	0.0884106	1.8097	1.38767e-07	3.2935e-06	UP
62140	SH3BP1	ES	0.237504	0.131134	1.81116	9.27119e-08	2.35776e-06	UP
38285	ABR	AP	0.0729038	0.0402277	1.81228	3.39827e-06	4.73191e-05	UP
47866	HOOK2	ES	0.105244	0.0580625	1.81261	2.71609e-06	3.9638e-05	UP
73178	MARCH3	AT	0.118772	0.0655029	1.81323	6.89138e-07	1.2766e-05	UP
18268	CHORDC1	AA	0.0959723	0.0527864	1.81813	3.65701e-08	1.0904e-06	UP
22418	CS	ES	0.101985	0.0560642	1.81907	5.82321e-07	1.11096e-05	UP
80562	ASNS	AA	0.0852667	0.0468149	1.82136	3.42454e-09	1.50372e-07	UP
82749	LONRF1	AP	0.0735288	0.0403343	1.82299	0.00329143	0.0148942	UP
52003	RDH13	ES	0.155805	0.0852942	1.82668	5.99686e-09	2.42376e-07	UP
74993	RNF130	AT	0.0826801	0.0451482	1.83131	6.59774e-14	2.19018e-11	UP
58128	LRRFIP1	AP	0.128708	0.0702667	1.8317	3.17673e-07	6.58544e-06	UP
32391	ISG20	AT	0.073981	0.0403706	1.83255	3.49839e-06	4.84424e-05	UP
11162	CCDC7	AT	0.0976717	0.0532729	1.83342	0.014414	0.0484297	UP
9624	C4BPB	AT	0.281834	0.153621	1.8346	5.22598e-11	4.53353e-09	UP
9718	NEK2	AT	0.140187	0.0763876	1.8352	3.36962e-12	4.82146e-10	UP
42428	SPATA20	AD	0.113921	0.0620556	1.8358	0.00432186	0.0185168	UP
42400	RSAD1	AD	0.15515	0.0844792	1.83655	2.09206e-10	1.45787e-08	UP
65224	NT5DC2	AP	0.108288	0.0589519	1.83689	1.24582e-07	3.02311e-06	UP
14202	PPFIBP2	AP	0.0822504	0.0447544	1.83782	0.000372842	0.00247934	UP
2786	POMGNT1	RI	0.106451	0.0578022	1.84164	3.59635e-08	1.07489e-06	UP
39759	ALDH3A2	ES	0.0833823	0.0452127	1.84422	9.58595e-07	1.67364e-05	UP
71226	NEIL3	AT	0.203935	0.110444	1.8465	2.17405e-11	2.22573e-09	UP
3698	PKN2	AT	0.0939316	0.0508489	1.84727	1.8567e-08	6.14714e-07	UP
27404	FKBP3	ES	0.140475	0.0759489	1.8496	1.80092e-07	4.10977e-06	UP
78456	MLLT4	ES	0.185477	0.100079	1.85331	7.40113e-06	9.13112e-05	UP
7900	ADAM15	ES	0.122109	0.0658373	1.85471	5.96366e-08	1.64406e-06	UP
45443	IER3IP1	AT	0.149756	0.0806942	1.85585	4.79331e-08	1.37646e-06	UP
88694	ACOT9	ES	0.232824	0.125438	1.85608	6.69972e-11	5.5787e-09	UP
61386	CABIN1	AP	0.137516	0.0740202	1.85781	1.79333e-09	8.9476e-08	UP
70753	ABCE1	ES	0.248678	0.133833	1.85812	4.31153e-09	1.83494e-07	UP
54638	COA5	AT	0.0967066	0.0520445	1.85815	1.49881e-08	5.1188e-07	UP
61425	GGT1	AP	0.133065	0.0715089	1.86081	3.57615e-08	1.07143e-06	UP
90068	AIFM1	AP	0.136877	0.0735577	1.86082	5.42145e-08	1.52002e-06	UP
2794	NSUN4	ES	0.193989	0.104123	1.86307	3.48538e-07	7.14519e-06	UP
57482	VIL1	AT	0.173991	0.093265	1.86555	2.29458e-16	2.38034e-13	UP
16429	TMEM223	AT	0.0699847	0.0374489	1.8688	2.35739e-09	1.12653e-07	UP
44877	OSBPL1A	AP	0.338469	0.180739	1.87269	5.46089e-10	3.22945e-08	UP
82298	ABCB8	RI	0.106741	0.0569246	1.87513	9.54023e-09	3.56263e-07	UP
81377	DLD	AT	0.121967	0.0649445	1.87802	4.43921e-11	3.96139e-09	UP
56504	WDR75	AA	0.0694929	0.0370015	1.87811	6.72569e-07	1.25243e-05	UP
53258	HNRNPLL	AT	0.14559	0.0774131	1.88069	3.35405e-08	1.01342e-06	UP
45389	HAUS1	ES	0.297987	0.158107	1.88472	2.95322e-09	1.34663e-07	UP
30554	DTWD1	AT	0.0707105	0.0374153	1.88988	1.4259e-05	0.00015896	UP
15541	DGKZ	AP	0.107877	0.0570293	1.89161	1.0449e-05	0.000122654	UP
3346	SLC35D1	AT	0.0785603	0.0414409	1.89572	1.71197e-09	8.6281e-08	UP
42651	MKS1	AA	0.0998164	0.0526092	1.89732	1.37354e-07	3.26932e-06	UP
13355	PLEKHA1	ES	0.103831	0.0547052	1.89801	2.39101e-07	5.22185e-06	UP
18902	PCSK7	RI	0.128861	0.0677052	1.90326	4.35207e-07	8.67418e-06	UP
67287	EIF2A	ES	0.0938346	0.0492869	1.90385	2.1291e-07	4.72865e-06	UP
27356	GEMIN2	ES	0.193407	0.101577	1.90405	6.78101e-10	3.91709e-08	UP
42080	NPEPPS	AD	0.109252	0.0573105	1.90631	1.31846e-08	4.61879e-07	UP
64146	GORASP1	AP	0.163416	0.0856466	1.90803	5.20684e-10	3.10131e-08	UP
54828	FHL2	ES	0.073586	0.0385348	1.9096	2.29809e-08	7.29789e-07	UP
7864	FLAD1	AT	0.0885434	0.046338	1.91082	2.43124e-10	1.63596e-08	UP
86527	FXN	AT	0.0709904	0.0371255	1.91217	1.59616e-06	2.5474e-05	UP
67016	FAIM	ES	0.315265	0.164763	1.91344	2.09249e-13	5.09502e-11	UP
52630	IAH1	AT	0.0754206	0.0393759	1.9154	9.28307e-09	3.48598e-07	UP
14825	ELP4	ES	0.205821	0.107337	1.91753	6.82272e-12	8.36774e-10	UP
21688	LIMA1	AP	0.170425	0.0888478	1.91817	9.27079e-07	1.63005e-05	UP
17403	CTTN	ES	0.140708	0.0732559	1.92077	1.15892e-08	4.16218e-07	UP
3031	ECHDC2	ES	0.16417	0.0852972	1.92468	1.1168e-08	4.01807e-07	UP
66619	ABTB1	RI	0.0717941	0.0372874	1.92542	6.87741e-09	2.73089e-07	UP
50864	RUVBL2	AD	0.107026	0.0555504	1.92664	1.69554e-05	0.000184824	UP
38676	NUP88	ES	0.0725984	0.0376331	1.92911	9.74947e-09	3.61748e-07	UP
10272	C1orf131	RI	0.117983	0.0610737	1.93182	9.75798e-11	7.66386e-09	UP
23910	ACTR6	ES	0.106529	0.0551175	1.93277	2.57304e-10	1.72207e-08	UP
3230	TM2D1	AT	0.178233	0.0921704	1.93373	2.02846e-12	3.25822e-10	UP
82257	TMEM176B	AP	0.0701891	0.0361719	1.94043	6.96024e-10	4.01132e-08	UP
78095	NUP43	AT	0.140246	0.0722285	1.9417	6.40127e-08	1.74924e-06	UP
81804	MEST	AP	0.094536	0.048683	1.94187	0.000683391	0.00407823	UP
18542	CASP1	AA	0.119999	0.0617718	1.94262	1.62775e-08	5.51376e-07	UP
21068	ALG10B	AT	0.152733	0.0783815	1.94859	8.19075e-08	2.12643e-06	UP
68566	RNF4	AP	0.0805333	0.0412866	1.95059	4.60233e-09	1.93228e-07	UP
156157	ERGIC3	ME	0.185912	0.0952855	1.95111	0.000228041	0.00163807	UP
42494	SPAG9	ES	0.236757	0.120938	1.95768	2.28565e-11	2.29612e-09	UP
61431	GGT1	AP	0.203692	0.104003	1.95852	8.5049e-05	0.000731674	UP
47558	SLC44A2	AP	0.380051	0.193645	1.96262	1.42936e-13	3.74597e-11	UP
69000	C4orf19	AT	0.113504	0.0577796	1.96443	3.71251e-12	5.07859e-10	UP
7609	RFX5	ES	0.162656	0.0827678	1.96521	1.90986e-10	1.36638e-08	UP
635	TARDBP	ES	0.126071	0.0641154	1.96632	1.43399e-09	7.50959e-08	UP
58398	ATG4B	AD	0.208129	0.105835	1.96654	1.69265e-11	1.85647e-09	UP
9577	FAM72A	AT	0.110892	0.0563686	1.96726	1.78386e-09	8.91821e-08	UP
40572	MRPL45	ES	0.118614	0.0602132	1.9699	3.32562e-10	2.1562e-08	UP
25782	TSC22D1	AP	0.0767301	0.0388423	1.97543	2.90786e-10	1.91676e-08	UP
1281	RPS6KA1	AP	0.146023	0.0738963	1.97605	3.4317e-08	1.03437e-06	UP
77818	MYB	ES	0.226487	0.114528	1.97756	3.65326e-08	1.0904e-06	UP
12497	KIF20B	AT	0.315327	0.159172	1.98105	3.7675e-10	2.36271e-08	UP
63960	LRRFIP2	ES	0.257737	0.129983	1.98286	3.34299e-12	4.811e-10	UP
72193	IPO11	ES	0.141496	0.0711366	1.98908	6.39713e-08	1.74924e-06	UP
29448	MARK3	ES	0.120129	0.0602841	1.99272	1.63253e-07	3.78798e-06	UP
1213	MTFR1L	ES	0.100082	0.0502137	1.99312	2.31954e-07	5.08359e-06	UP
53863	MXD1	AA	0.097485	0.0488982	1.99363	1.15213e-09	6.22225e-08	UP
74988	TBC1D9B	AP	0.133849	0.0671338	1.99377	3.54079e-06	4.88936e-05	UP
24322	MMAB	ES	0.166987	0.0837022	1.99502	3.54699e-09	1.54929e-07	UP
44131	NPLOC4	AP	0.1382	0.0692125	1.99675	1.45341e-05	0.000161399	UP
42084	NPEPPS	ES	0.078013	0.0390336	1.99861	5.98856e-10	3.50817e-08	UP
84324	E2F5	AP	0.0718824	0.0358039	2.00767	0.00590799	0.023805	UP
16163	CYB561A3	RI	0.105318	0.0522122	2.01712	2.12699e-08	6.85956e-07	UP
77596	EPB41L2	ES	0.223285	0.110614	2.01859	2.27187e-09	1.09194e-07	UP
118824	EEF1D	ME	0.119179	0.0588348	2.02566	0.000311465	0.00212803	UP
14261	ST5	AP	0.0756645	0.037199	2.03405	0.0005285	0.00327886	UP
82008	DENND2A	AT	0.300858	0.147845	2.03495	1.60209e-12	2.73096e-10	UP
53017	IFT172	AT	0.0703743	0.0345752	2.0354	5.15142e-09	2.12343e-07	UP
81742	AHCYL2	AP	0.265567	0.130206	2.03959	8.03678e-09	3.10701e-07	UP
29441	EIF5	AP	0.272231	0.133306	2.04215	1.84656e-10	1.33258e-08	UP
57497	RQCD1	ES	0.155003	0.0757507	2.04623	9.50425e-11	7.4882e-09	UP
46704	HMG20B	AA	0.0733237	0.0357622	2.05031	1.50694e-09	7.83263e-08	UP
31751	ULK3	AP	0.0974558	0.0475302	2.0504	1.30448e-05	0.000147424	UP
47947	PODNL1	AP	0.430455	0.209364	2.05601	1.39765e-09	7.34119e-08	UP
7894	ADAM15	AD	0.217503	0.105756	2.05666	1.21529e-13	3.51828e-11	UP
12409	CCSER2	ES	0.170595	0.0825755	2.06593	4.53234e-08	1.31059e-06	UP
68236	TCTEX1D2	ES	0.169118	0.0810404	2.08684	8.29589e-11	6.61996e-09	UP
15999	CTNND1	ES	0.200482	0.0959307	2.08986	1.26513e-10	9.49307e-09	UP
575	CLSTN1	ES	0.13846	0.0659728	2.09875	4.74473e-10	2.85337e-08	UP
2783	POMGNT1	AP	0.143892	0.0683458	2.10535	2.74178e-11	2.69811e-09	UP
55885	SSB	ES	0.117994	0.0559	2.11081	9.98553e-11	7.81792e-09	UP
74063	SLC6A7	AT	0.106114	0.0501765	2.11482	5.57064e-05	0.000506546	UP
19379	FOXRED1	AD	0.115545	0.0545642	2.11759	1.26222e-08	4.46385e-07	UP
48111	CYP4F12	RI	0.141571	0.0664984	2.12894	2.81384e-09	1.29808e-07	UP
23698	MRPL42	AT	0.0750906	0.0350029	2.14527	1.56085e-10	1.14296e-08	UP
49559	ZFP30	AT	0.122775	0.0570138	2.15342	2.16548e-06	3.29547e-05	UP
21065	ALG10	AT	0.12861	0.059714	2.15378	3.07971e-09	1.38403e-07	UP
61138	RANBP1	RI	0.10983	0.0505416	2.17306	1.46401e-12	2.54891e-10	UP
11116	SVIL	ES	0.331979	0.152688	2.17423	1.56375e-09	7.99441e-08	UP
8077	RUSC1	AP	0.286765	0.131758	2.17646	7.42051e-11	6.07725e-09	UP
82157	EZH2	ES	0.168066	0.0771293	2.17901	4.92337e-11	4.33135e-09	UP
61140	RANBP1	RI	0.0731404	0.0335109	2.18258	1.44459e-13	3.74645e-11	UP
58133	LRRFIP1	ES	0.0874112	0.0397313	2.20006	2.5987e-06	3.8171e-05	UP
83516	GINS4	AT	0.178544	0.0809613	2.2053	5.39698e-11	4.64943e-09	UP
62413	L3MBTL2	ES	0.0858679	0.038609	2.22404	4.56494e-09	1.91982e-07	UP
10055	SNAP47	AP	0.113144	0.0504797	2.24139	2.22765e-07	4.92119e-06	UP
89372	KIF4A	AT	0.107648	0.0476964	2.25694	3.38476e-09	1.49151e-07	UP
59264	EPB41L1	AP	0.0927175	0.0406629	2.28015	2.132e-06	3.26448e-05	UP
70298	RPL34	AT	0.397535	0.174175	2.28238	9.80936e-12	1.13592e-09	UP
4360	CD58	AT	0.111671	0.0489206	2.28271	1.30345e-13	3.73012e-11	UP
30939	GTF2A2	AD	0.109342	0.047764	2.28921	4.96232e-08	1.41682e-06	UP
53402	DYNC2LI1	ES	0.0877903	0.0382901	2.29277	1.39671e-11	1.55241e-09	UP
9743	NSL1	AT	0.0993316	0.043265	2.29589	1.79824e-14	7.71912e-12	UP
12980	WBP1L	AP	0.0915293	0.0396556	2.30811	5.64781e-08	1.57462e-06	UP
83408	FGFR1	AP	0.0896467	0.0386908	2.317	1.75734e-07	4.03621e-06	UP
41961	ARHGAP27	AP	0.0930966	0.0401598	2.31815	2.40397e-07	5.24553e-06	UP
8884	DCAF6	ES	0.121123	0.0520318	2.32787	2.857e-08	8.85415e-07	UP
80640	ATP5J2	AT	0.172738	0.0723025	2.3891	2.75276e-13	6.28766e-11	UP
42734	SKA2	ES	0.136429	0.0567853	2.40255	1.63504e-12	2.73205e-10	UP
12254	VCL	ES	0.201321	0.0821824	2.44968	1.93652e-14	8.17181e-12	UP
3584	PRKACB	AP	0.219456	0.0880551	2.49226	2.77427e-09	1.28863e-07	UP
66110	SLC35A5	AP	0.112543	0.0448737	2.50799	2.74107e-09	1.27799e-07	UP
8886	DCAF6	ES	0.107279	0.0425555	2.52092	2.17191e-10	1.48555e-08	UP
24853	CAMKK2	ES	0.08985	0.0345376	2.60151	9.74627e-09	3.61748e-07	UP
52255	ZNF772	AT	0.0806086	0.0306977	2.62589	2.76578e-08	8.61822e-07	UP
73418	SAR1B	ES	0.120383	0.044454	2.70804	1.87892e-05	0.000201984	UP
72863	CAST	ES	0.102825	0.0378326	2.71788	4.38926e-11	3.96139e-09	UP
66479	MYLK	AP	0.0580839	0.0210043	2.76534	7.38468e-05	0.000650359	UP
576	CLSTN1	ES	0.118355	0.0409341	2.89136	7.18644e-15	3.65145e-12	UP
58053	UGT1A1	AP	0.0809991	0.0271235	2.98631	1.49512e-05	0.000165366	UP
83437	TACC1	AP	0.0944371	0.0299432	3.15388	1.92606e-08	6.3096e-07	UP
17340	MRPL21	RI	0.0913453	0.0280912	3.25173	6.09152e-16	5.05535e-13	UP

## Sheet: TABLE S4
Supplementary Table S4: Network edge of pairwise dysregulated RNA processing genes and ASEs.
ASE.ID	Gene	ASE.Gene	splice_type	rho	P	FDR	Dys.Gene	Dys.ASE
10003	PABPC1L	TMEM63A	ES	0.545694	2.36639e-22	2.76403e-20	UP	UP
10480	TFB2M	EFCAB2	AT	-0.617182	1.24177e-29	4.2583e-27	DN	UP
10480	TRUB1	EFCAB2	AT	-0.541271	7.08983e-22	7.80406e-20	DN	UP
10480	TRMT10C	EFCAB2	AT	-0.569609	1.54266e-24	2.42724e-22	DN	UP
10480	MRPL1	EFCAB2	AT	-0.594	4.80867e-27	1.13825e-24	DN	UP
10480	LSM3	EFCAB2	AT	-0.565062	4.29375e-24	6.27591e-22	DN	UP
10480	THOC7	EFCAB2	AT	-0.591655	8.55567e-27	1.93938e-24	DN	UP
10480	RPF1	EFCAB2	AT	-0.501449	1.55511e-18	1.01454e-16	DN	UP
10861	C1QBP	RPP38	AT	-0.502063	7.72793e-19	5.28662e-17	DN	UP
11048	QKI	ABI1	ES	0.573439	3.5189e-25	6.35969e-23	UP	UP
11048	TMTC1	ABI1	ES	0.503391	7.01557e-19	4.87409e-17	UP	UP
11116	QKI	SVIL	ES	0.535852	2.64791e-17	1.42221e-15	UP	UP
11116	CSDC2	SVIL	ES	0.732453	2.98037e-37	5.69422e-34	UP	UP
11116	NOVA2	SVIL	ES	0.531301	5.48357e-17	2.78849e-15	UP	UP
11116	RBMS1	SVIL	ES	0.529271	7.56127e-17	3.71099e-15	UP	UP
11116	TMTC1	SVIL	ES	0.503073	3.96032e-15	1.47536e-13	UP	UP
11913	TRMT10C	HERC4	AT	-0.510491	2.18007e-19	1.67565e-17	DN	UP
11913	SHQ1	HERC4	AT	-0.501768	1.09432e-18	7.31775e-17	DN	UP
11913	THOC7	HERC4	AT	-0.505983	5.04707e-19	3.6096e-17	DN	UP
11913	TFB2M	HERC4	AT	-0.505682	5.3361e-19	3.79601e-17	DN	UP
12254	CSDC2	VCL	ES	0.620963	2.74315e-30	1.12883e-27	UP	UP
12409	QKI	CCSER2	ES	0.643877	3.75663e-27	8.97163e-25	UP	UP
12409	TMTC1	CCSER2	ES	0.672594	2.48951e-30	1.05698e-27	UP	UP
12409	CSDC2	CCSER2	ES	0.753043	1.67139e-41	5.58829e-38	UP	UP
12409	RBMS1	CCSER2	ES	0.566517	4.49547e-20	3.82834e-18	UP	UP
12409	ADARB1	CCSER2	ES	0.539822	4.88094e-18	2.97393e-16	UP	UP
12409	AHNAK2	CCSER2	ES	0.505535	1.12705e-15	4.56072e-14	UP	UP
12409	NOVA2	CCSER2	ES	0.68009	3.21155e-31	1.78964e-28	UP	UP
12497	C1QBP	KIF20B	AT	-0.506304	7.45771e-19	5.1412e-17	DN	UP
12497	PRX	KIF20B	AT	0.560511	1.42426e-23	1.99456e-21	UP	UP
12497	AHNAK	KIF20B	AT	0.548692	1.8044e-22	2.1643e-20	UP	UP
1281	TMTC1	RPS6KA1	AP	0.512211	1.83984e-19	1.42644e-17	UP	UP
1281	QKI	RPS6KA1	AP	0.576911	2.35062e-25	4.39681e-23	UP	UP
12852	TFB2M	MRPL43	AT	-0.563664	2.70958e-24	4.11795e-22	DN	UP
12852	RPF1	MRPL43	AT	-0.606732	7.67364e-29	2.25554e-26	DN	UP
12852	LSM3	MRPL43	AT	-0.62436	6.55021e-31	3.39214e-28	DN	UP
12852	THOC7	MRPL43	AT	-0.614076	1.09392e-29	3.85003e-27	DN	UP
12852	MRPL1	MRPL43	AT	-0.615663	7.13143e-30	2.61303e-27	DN	UP
12852	NCOR2	MRPL43	AT	0.569187	7.70129e-25	1.27947e-22	UP	UP
12852	TRMT10C	MRPL43	AT	-0.626381	3.72012e-31	2.03073e-28	DN	UP
12980	CSDC2	WBP1L	AP	0.55972	5.16156e-22	5.82538e-20	UP	UP
12980	QKI	WBP1L	AP	0.62284	2.95488e-28	8.23303e-26	UP	UP
12980	RBMS1	WBP1L	AP	0.558447	6.68667e-22	7.3907e-20	UP	UP
12980	TMTC1	WBP1L	AP	0.59794	1.25351e-25	2.46535e-23	UP	UP
1321	TRMT10C	SYTL1	AP	-0.522053	1.50026e-17	8.43045e-16	DN	UP
1321	THOC7	SYTL1	AP	-0.511723	8.11311e-17	3.96003e-15	DN	UP
1321	TFB2M	SYTL1	AP	-0.556129	3.73586e-20	3.28707e-18	DN	UP
1321	TRUB1	SYTL1	AP	-0.560635	1.60456e-20	1.51123e-18	DN	UP
1321	MRPL1	SYTL1	AP	-0.501491	4.08568e-16	1.78568e-14	DN	UP
1321	RPF1	SYTL1	AP	-0.513181	6.41563e-17	3.21358e-15	DN	UP
13268	PABPC1L	TIAL1	ES	0.536703	1.1943e-20	1.14911e-18	UP	UP
13270	QKI	INPP5F	AP	0.523931	1.25825e-16	5.96732e-15	UP	UP
13270	CSDC2	INPP5F	AP	0.597488	2.72613e-22	3.15665e-20	UP	UP
13355	QKI	PLEKHA1	ES	0.551152	1.85648e-22	2.21683e-20	UP	UP
13355	TMTC1	PLEKHA1	ES	0.576754	6.76492e-25	1.13804e-22	UP	UP
13355	CSDC2	PLEKHA1	ES	0.598929	3.45475e-27	8.32502e-25	UP	UP
13355	NOVA2	PLEKHA1	ES	0.610275	1.97388e-28	5.61673e-26	UP	UP
13731	PABPC1L	EPS8L2	RI	0.581531	5.22723e-26	1.08386e-23	UP	UP
14825	C1QBP	ELP4	ES	-0.504889	1.04792e-17	6.07319e-16	DN	UP
15142	CSDC2	CD44	ES	-0.614415	9.59022e-25	1.57374e-22	UP	DN
15142	TGFB1	CD44	ES	-0.512252	1.88109e-16	8.60093e-15	UP	DN
15142	RBMS1	CD44	ES	-0.577566	2.03989e-21	2.15664e-19	UP	DN
15142	QKI	CD44	ES	-0.554949	1.42185e-19	1.10879e-17	UP	DN
15142	NOVA2	CD44	ES	-0.600377	1.99694e-23	2.71138e-21	UP	DN
15541	TMTC1	DGKZ	AP	0.5568	3.1958e-23	4.19026e-21	UP	UP
15541	QKI	DGKZ	AP	0.582934	8.63272e-26	1.7493e-23	UP	UP
15999	NOVA2	CTNND1	ES	0.525837	3.5402e-19	2.63037e-17	UP	UP
15999	CSDC2	CTNND1	ES	0.522417	6.57677e-19	4.58113e-17	UP	UP
16429	TRUB1	TMEM223	AT	-0.566233	1.24539e-24	1.9711e-22	DN	UP
16429	TFB2M	TMEM223	AT	-0.583803	1.99053e-26	4.32868e-24	DN	UP
16429	MRPL1	TMEM223	AT	-0.641711	3.39503e-33	2.59458e-30	DN	UP
16429	TRMT10C	TMEM223	AT	-0.602619	1.78045e-28	5.12081e-26	DN	UP
16429	RPF1	TMEM223	AT	-0.641737	3.36824e-33	2.59458e-30	DN	UP
16429	LSM3	TMEM223	AT	-0.623445	6.59456e-31	3.39214e-28	DN	UP
16429	THOC7	TMEM223	AT	-0.642068	3.05191e-33	2.47372e-30	DN	UP
16429	UTP18	TMEM223	AT	-0.538074	5.75942e-22	6.41887e-20	DN	UP
16616	TFB2M	BAD	RI	-0.539004	1.12948e-21	1.21331e-19	DN	UP
16616	RPF1	BAD	RI	-0.565326	4.04793e-24	6.01522e-22	DN	UP
16616	LSM3	BAD	RI	-0.502942	1.18643e-18	7.87458e-17	DN	UP
16616	THOC7	BAD	RI	-0.509482	3.56937e-19	2.6447e-17	DN	UP
17340	TFB2M	MRPL21	RI	-0.662074	6.15889e-36	9.69046e-33	DN	UP
17340	LSM3	MRPL21	RI	-0.649287	3.43089e-34	3.5296e-31	DN	UP
17340	UTP18	MRPL21	RI	-0.564505	1.84587e-24	2.88733e-22	DN	UP
17340	MRPL1	MRPL21	RI	-0.67105	3.24916e-37	5.79391e-34	DN	UP
17340	RPF1	MRPL21	RI	-0.735501	6.72737e-48	8.99719e-44	DN	UP
17340	TRUB1	MRPL21	RI	-0.615269	6.24196e-30	2.31889e-27	DN	UP
17340	TRMT10C	MRPL21	RI	-0.652358	1.33004e-34	1.60568e-31	DN	UP
17340	THOC7	MRPL21	RI	-0.65445	6.92975e-35	9.26784e-32	DN	UP
17713	C1QBP	MRPL48	AP	-0.538286	7.78766e-22	8.53706e-20	DN	UP
17891	NCOR2	C11orf30	AT	-0.597562	8.1492e-28	2.15817e-25	UP	DN
18153	QKI	SYTL2	ES	0.548229	4.72025e-19	3.39401e-17	UP	UP
18768	CSDC2	NCAM1	AT	0.51129	1.01377e-18	6.81316e-17	UP	UP
19040	QKI	PHLDB1	ES	0.547402	1.07851e-19	8.61838e-18	UP	UP
19040	CSDC2	PHLDB1	ES	0.589916	2.49548e-23	3.33746e-21	UP	UP
21688	TMTC1	LIMA1	AP	0.580609	2.26075e-25	4.31932e-23	UP	UP
21688	RBMS1	LIMA1	AP	0.614697	4.93559e-29	1.5002e-26	UP	UP
21688	NOVA2	LIMA1	AP	0.523194	4.29169e-20	3.69695e-18	UP	UP
21688	QKI	LIMA1	AP	0.660348	1.07553e-34	1.36992e-31	UP	UP
22095	LSM3	ATF7	AT	0.60891	3.42801e-29	1.05393e-26	DN	DN
22095	ADARB1	ATF7	AT	-0.518872	2.75013e-20	2.48515e-18	UP	DN
22095	THOC7	ATF7	AT	0.561731	3.45605e-24	5.16438e-22	DN	DN
22095	TRMT10C	ATF7	AT	0.537556	6.41339e-22	7.11806e-20	DN	DN
22095	NCOR2	ATF7	AT	-0.733813	1.40271e-47	1.25066e-43	UP	DN
22095	MRPL1	ATF7	AT	0.55768	8.54371e-24	1.22864e-21	DN	DN
22095	PRX	ATF7	AT	-0.510485	1.38e-19	1.07931e-17	UP	DN
22095	PPIH	ATF7	AT	0.532871	1.68232e-21	1.79277e-19	DN	DN
24322	C1QBP	MMAB	ES	-0.508633	2.652e-19	2.02096e-17	DN	UP
24853	TMTC1	CAMKK2	ES	0.543212	3.3006e-20	2.92333e-18	UP	UP
24853	CSDC2	CAMKK2	ES	0.634606	5.11426e-29	1.53704e-26	UP	UP
25100	PABPC1L	EIF2B1	RI	0.560781	6.26261e-24	9.05472e-22	UP	UP
25282	THOC7	PXMP2	AT	-0.505773	3.89067e-19	2.85117e-17	DN	UP
257	PABPC1L	RER1	AP	0.522022	1.74191e-20	1.63482e-18	UP	UP
25782	TFB2M	TSC22D1	AP	-0.593196	2.44407e-27	5.99761e-25	DN	UP
25782	TRMT10C	TSC22D1	AP	-0.618922	2.93995e-30	1.19148e-27	DN	UP
25782	RPF1	TSC22D1	AP	-0.60291	2.07324e-28	5.83738e-26	DN	UP
25782	THOC7	TSC22D1	AP	-0.61944	2.55172e-30	1.06646e-27	DN	UP
25782	LSM3	TSC22D1	AP	-0.63416	4.05463e-32	2.46485e-29	DN	UP
25782	TRUB1	TSC22D1	AP	-0.528687	4.63953e-21	4.66535e-19	DN	UP
25782	MRPL1	TSC22D1	AP	-0.587383	1.02845e-26	2.31168e-24	DN	UP
25897	TRMT10C	RCBTB1	AT	-0.508031	2.96788e-19	2.22991e-17	DN	UP
25897	RPF1	RCBTB1	AT	-0.554788	2.34617e-23	3.15353e-21	DN	UP
25897	MRPL1	RCBTB1	AT	-0.529031	5.11128e-21	5.12047e-19	DN	UP
2783	CSDC2	POMGNT1	AP	0.518158	4.65098e-19	3.35322e-17	UP	UP
2786	PABPC1L	POMGNT1	RI	0.500639	1.34397e-18	8.8543e-17	UP	UP
28379	PABPC1L	ABCD4	AA	0.536137	2.22972e-20	2.04951e-18	UP	UP
29448	RBMS1	MARK3	ES	0.566658	1.18019e-23	1.67026e-21	UP	UP
29448	TMTC1	MARK3	ES	0.620158	3.08844e-29	9.60576e-27	UP	UP
29448	QKI	MARK3	ES	0.614807	1.24885e-28	3.63091e-26	UP	UP
29448	NOVA2	MARK3	ES	0.62658	5.57173e-30	2.09905e-27	UP	UP
29448	CSDC2	MARK3	ES	0.65386	2.42091e-33	2.08885e-30	UP	UP
29450	RBMS1	MARK3	ES	0.526931	4.02528e-20	3.49572e-18	UP	UP
29450	TMTC1	MARK3	ES	0.633281	8.93904e-31	4.4278e-28	UP	UP
29450	QKI	MARK3	ES	0.621506	2.16305e-29	6.97076e-27	UP	UP
29450	NOVA2	MARK3	ES	0.602849	2.57773e-27	6.2681e-25	UP	UP
29450	CSDC2	MARK3	ES	0.623939	1.13237e-29	3.93358e-27	UP	UP
30752	TRUB1	RFX7	AT	-0.505234	4.30124e-19	3.12635e-17	DN	UP
3230	THOC7	TM2D1	AT	-0.533495	9.53521e-21	9.27446e-19	DN	UP
3230	TFB2M	TM2D1	AT	-0.549526	3.7529e-22	4.30826e-20	DN	UP
3230	TRMT10C	TM2D1	AT	-0.538966	3.22304e-21	3.32857e-19	DN	UP
3230	TRUB1	TM2D1	AT	-0.513195	4.51366e-19	3.27185e-17	DN	UP
3230	MRPL1	TM2D1	AT	-0.520878	1.08072e-19	8.61838e-18	DN	UP
3230	RPF1	TM2D1	AT	-0.577613	8.36803e-25	1.38165e-22	DN	UP
3230	LSM3	TM2D1	AT	-0.501621	3.63652e-18	2.25684e-16	DN	UP
3237	TFB2M	INADL	AT	-0.523133	1.93454e-20	1.79671e-18	DN	UP
32561	NCOR2	CHD2	AT	-0.642482	2.69671e-33	2.25411e-30	UP	DN
32594	CSDC2	NR2F2	AP	0.606987	5.69461e-29	1.69244e-26	UP	UP
32594	RBMS1	NR2F2	AP	0.523098	1.19916e-20	1.14965e-18	UP	UP
32788	PABPC1L	RHBDF1	AT	0.506018	3.71708e-19	2.74653e-17	UP	UP
32790	PABPC1L	RHBDF1	RI	0.5748	2.90695e-24	4.36827e-22	UP	UP
33767	PABPC1L	UBALD1	RI	0.532412	3.06263e-21	3.17516e-19	UP	UP
37015	PRX	LRRC36	AT	0.541464	7.93779e-21	7.83469e-19	UP	UP
37102	PABPC1L	RANBP10	AT	0.516326	4.50848e-20	3.82834e-18	UP	UP
38678	C1QBP	RPAIN	AT	-0.53565	1.12838e-21	1.21331e-19	DN	UP
38678	NCOR2	RPAIN	AT	0.535853	1.08225e-21	1.17199e-19	UP	UP
38678	PABPC1L	RPAIN	AT	0.504904	4.57273e-19	3.30571e-17	UP	UP
39439	AHNAK	CCDC144A	AT	0.501325	1.18631e-18	7.87458e-17	UP	UP
39548	PABPC1L	DRG2	RI	0.510661	3.34052e-19	2.50287e-17	UP	UP
40038	NOVA2	MYO18A	ES	0.601179	1.25731e-27	3.26511e-25	UP	UP
40038	TMTC1	MYO18A	ES	0.623031	4.18508e-30	1.59918e-27	UP	UP
40038	RBMS1	MYO18A	ES	0.5951	5.69341e-27	1.32725e-24	UP	UP
40038	CSDC2	MYO18A	ES	0.62509	2.38821e-30	1.04721e-27	UP	UP
40038	QKI	MYO18A	ES	0.633086	2.5973e-31	1.47814e-28	UP	UP
40509	NCOR2	ACACA	AT	-0.610138	2.47417e-29	7.87848e-27	UP	DN
42494	AHNAK2	SPAG9	ES	0.541897	1.75634e-20	1.64261e-18	UP	UP
42494	CSDC2	SPAG9	ES	0.72515	4.53704e-42	1.73367e-38	UP	UP
42494	ADARB1	SPAG9	ES	0.522571	6.396e-19	4.47854e-17	UP	UP
42494	TMTC1	SPAG9	ES	0.674882	1.38069e-34	1.60568e-31	UP	UP
42494	QKI	SPAG9	ES	0.639615	3.65596e-30	1.41724e-27	UP	UP
42494	PRX	SPAG9	ES	0.521218	8.15765e-19	5.56635e-17	UP	UP
42494	NOVA2	SPAG9	ES	0.63375	1.75081e-29	5.78157e-27	UP	UP
42494	RBMS1	SPAG9	ES	0.539052	3.02494e-20	2.71514e-18	UP	UP
42494	TGFB1	SPAG9	ES	0.544439	1.07552e-20	1.03855e-18	UP	UP
42632	PABPC1L	SRSF1	RI	0.572713	3.40717e-25	6.19965e-23	UP	UP
43568	PABPC1L	EXOC7	ES	0.507281	8.07414e-18	4.79927e-16	UP	UP
4360	RPF1	CD58	AT	-0.580686	1.19156e-25	2.37849e-23	DN	UP
4360	NCOR2	CD58	AT	0.507584	5.0718e-19	3.61761e-17	UP	UP
4360	TRMT10C	CD58	AT	-0.559304	1.53443e-23	2.13766e-21	DN	UP
4360	TFB2M	CD58	AT	-0.5269	1.2805e-20	1.21889e-18	DN	UP
4360	MRPL1	CD58	AT	-0.592215	7.45806e-27	1.70533e-24	DN	UP
4360	LSM3	CD58	AT	-0.54837	1.61184e-22	1.94205e-20	DN	UP
4360	THOC7	CD58	AT	-0.561858	8.74872e-24	1.25139e-21	DN	UP
44256	PABPC1L	ASPSCR1	ES	0.508201	2.87517e-19	2.16634e-17	UP	UP
44706	C1QBP	CEP76	AT	-0.506846	1.23191e-18	8.15624e-17	DN	UP
45189	C1QBP	INO80C	ES	-0.514678	8.74515e-19	5.90695e-17	DN	UP
45389	C1QBP	HAUS1	ES	-0.507435	9.52503e-19	6.41752e-17	DN	UP
45443	MRPL1	IER3IP1	AT	-0.679474	2.54983e-38	6.20027e-35	DN	UP
45443	TRUB1	IER3IP1	AT	-0.574388	2.30526e-25	4.34984e-23	DN	UP
45443	TRMT10C	IER3IP1	AT	-0.638061	1.30217e-32	8.49526e-30	DN	UP
45443	RPF1	IER3IP1	AT	-0.696834	5.29774e-41	1.57449e-37	DN	UP
45443	LSM3	IER3IP1	AT	-0.651088	2.60097e-34	2.78283e-31	DN	UP
45443	TFB2M	IER3IP1	AT	-0.622959	9.67173e-31	4.59548e-28	DN	UP
45443	THOC7	IER3IP1	AT	-0.651914	2.0164e-34	2.24728e-31	DN	UP
47514	PABPC1L	CDC37	RI	0.645256	1.17085e-33	1.04393e-30	UP	UP
47558	ADARB1	SLC44A2	AP	0.550874	2.83633e-22	3.27009e-20	UP	UP
47558	TMTC1	SLC44A2	AP	0.580291	4.5325e-25	7.82164e-23	UP	UP
47558	CSDC2	SLC44A2	AP	0.585915	1.22734e-25	2.43176e-23	UP	UP
47558	RBMS1	SLC44A2	AP	0.569704	4.95496e-24	7.20301e-22	UP	UP
47558	NOVA2	SLC44A2	AP	0.579661	5.23848e-25	8.86828e-23	UP	UP
47558	QKI	SLC44A2	AP	0.607768	5.97344e-28	1.63038e-25	UP	UP
47857	PABPC1L	C19orf43	AA	0.515404	6.29822e-20	5.21563e-18	UP	UP
47947	QKI	PODNL1	AP	0.635923	9.67416e-25	1.57783e-22	UP	UP
47947	RBMS1	PODNL1	AP	0.585932	2.21378e-20	2.04187e-18	UP	UP
47947	TMTC1	PODNL1	AP	0.583012	3.7747e-20	3.31035e-18	UP	UP
47947	TGFB1	PODNL1	AP	0.640128	3.81907e-25	6.76506e-23	UP	UP
47947	NOVA2	PODNL1	AP	0.662426	2.14864e-27	5.42188e-25	UP	UP
47947	ADARB1	PODNL1	AP	0.523013	7.34679e-16	3.09956e-14	UP	UP
47947	CSDC2	PODNL1	AP	0.621952	1.91944e-23	2.63288e-21	UP	UP
48111	ADARB1	CYP4F12	RI	0.506497	1.07342e-17	6.20125e-16	UP	UP
48818	THOC7	ZNF675	AT	-0.530485	4.5116e-21	4.55382e-19	DN	UP
48818	LSM3	ZNF675	AT	-0.518994	4.32307e-20	3.7062e-18	DN	UP
48818	TRMT10C	ZNF675	AT	-0.590446	7.4594e-27	1.70533e-24	DN	UP
48818	TFB2M	ZNF675	AT	-0.580312	8.59922e-26	1.7493e-23	DN	UP
48818	MRPL1	ZNF675	AT	-0.519373	4.0181e-20	3.49572e-18	DN	UP
50816	TFB2M	BCAT2	ES	-0.507494	1.48146e-18	9.68852e-17	DN	UP
50816	TRUB1	BCAT2	ES	-0.540484	2.83047e-21	2.94589e-19	DN	UP
50816	LSM3	BCAT2	ES	-0.528663	2.88593e-20	2.59909e-18	DN	UP
50816	MRPL1	BCAT2	ES	-0.538974	3.82739e-21	3.92241e-19	DN	UP
50816	RPF1	BCAT2	ES	-0.581433	4.28973e-25	7.51761e-23	DN	UP
50886	PABPC1L	SNRNP70	ES	0.524644	8.82603e-21	8.61601e-19	UP	UP
53917	PABPC1L	NAGK	AA	0.565515	2.16457e-24	3.32746e-22	UP	UP
53983	C1QBP	DUSP11	AT	-0.502215	7.5155e-19	5.16426e-17	DN	UP
54884	NOVA2	LIMS1	AP	0.513762	6.47621e-19	4.52286e-17	UP	UP
54884	QKI	LIMS1	AP	0.504515	3.39727e-18	2.11326e-16	UP	UP
54928	PRX	NPHP1	AT	0.511376	3.4116e-17	1.79629e-15	UP	UP
55885	C1QBP	SSB	ES	-0.507732	1.91972e-18	1.23434e-16	DN	UP
575	TMTC1	CLSTN1	ES	0.678845	4.31722e-38	9.62307e-35	UP	UP
575	NOVA2	CLSTN1	ES	0.638235	1.61028e-32	1.02552e-29	UP	UP
575	CSDC2	CLSTN1	ES	0.692107	4.12746e-40	1.10401e-36	UP	UP
575	ADARB1	CLSTN1	ES	0.518578	3.99773e-20	3.49449e-18	UP	UP
575	AHNAK2	CLSTN1	ES	0.519753	3.1838e-20	2.82924e-18	UP	UP
575	RBMS1	CLSTN1	ES	0.641487	6.18886e-33	4.2446e-30	UP	UP
575	QKI	CLSTN1	ES	0.721645	5.0042e-45	3.34631e-41	UP	UP
576	TMTC1	CLSTN1	ES	0.575643	1.06843e-24	1.71128e-22	UP	UP
576	RBMS1	CLSTN1	ES	0.546926	5.36185e-22	6.01034e-20	UP	UP
576	CSDC2	CLSTN1	ES	0.712584	3.24591e-42	1.44702e-38	UP	UP
576	NOVA2	CLSTN1	ES	0.585316	1.14288e-25	2.29848e-23	UP	UP
576	QKI	CLSTN1	ES	0.562511	1.97828e-23	2.69975e-21	UP	UP
58133	CSDC2	LRRFIP1	ES	0.655179	2.07076e-32	1.28811e-29	UP	UP
58296	PABPC1L	GPR35	AP	0.522459	1.59852e-20	1.51086e-18	UP	UP
58398	MRPL1	ATG4B	AD	-0.501882	1.24148e-18	8.19932e-17	DN	UP
58398	TRMT10C	ATG4B	AD	-0.50381	8.73477e-19	5.90695e-17	DN	UP
59053	PABPC1L	GSS	RI	0.564363	2.80774e-24	4.24303e-22	UP	UP
59441	PABPC1L	SGK2	AP	0.513345	2.87791e-17	1.53649e-15	UP	UP
60081	PABPC1L	SLCO4A1	RI	0.513001	1.16405e-19	9.21184e-18	UP	UP
60111	TFB2M	ARFGAP1	ES	-0.51885	4.44435e-20	3.798e-18	DN	UP
60516	PABPC1L	SETD4	AT	-0.531373	2.69965e-21	2.82072e-19	UP	DN
60516	NCOR2	SETD4	AT	-0.622914	9.79297e-31	4.59548e-28	UP	DN
60870	TRMT10C	POFUT2	RI	-0.504464	8.36912e-18	4.91994e-16	DN	UP
60870	TRUB1	POFUT2	RI	-0.548793	2.22851e-21	2.34678e-19	DN	UP
61138	TFB2M	RANBP1	RI	-0.632241	7.04606e-32	4.18818e-29	DN	UP
61138	RPF1	RANBP1	RI	-0.673773	1.7682e-37	3.63815e-34	DN	UP
61138	TRUB1	RANBP1	RI	-0.550838	4.60017e-23	5.97308e-21	DN	UP
61138	THOC7	RANBP1	RI	-0.614445	9.90367e-30	3.53204e-27	DN	UP
61138	LSM3	RANBP1	RI	-0.613534	1.26504e-29	4.28321e-27	DN	UP
61138	TRMT10C	RANBP1	RI	-0.600978	3.40998e-28	9.40311e-26	DN	UP
61138	UTP18	RANBP1	RI	-0.550134	5.35538e-23	6.88681e-21	DN	UP
61138	MRPL1	RANBP1	RI	-0.612075	1.86906e-29	6.09679e-27	DN	UP
61140	TFB2M	RANBP1	RI	-0.624169	6.90813e-31	3.48639e-28	DN	UP
61140	TRUB1	RANBP1	RI	-0.539243	5.37039e-22	6.01034e-20	DN	UP
61140	RPF1	RANBP1	RI	-0.618422	3.37065e-30	1.32585e-27	DN	UP
61140	TRMT10C	RANBP1	RI	-0.58978	5.70635e-27	1.32725e-24	DN	UP
61140	THOC7	RANBP1	RI	-0.59342	2.31136e-27	5.77796e-25	DN	UP
61140	UTP18	RANBP1	RI	-0.529124	4.24921e-21	4.30523e-19	DN	UP
61140	MRPL1	RANBP1	RI	-0.572527	3.55852e-25	6.38814e-23	DN	UP
61140	LSM3	RANBP1	RI	-0.581096	4.71035e-26	9.84316e-24	DN	UP
61603	QKI	AP1B1	ES	0.648768	6.9723e-34	6.43087e-31	UP	UP
61603	TMTC1	AP1B1	ES	0.641721	5.77537e-33	4.17513e-30	UP	UP
61603	ADARB1	AP1B1	ES	0.516713	5.72746e-20	4.78744e-18	UP	UP
61603	NOVA2	AP1B1	ES	0.514209	9.24954e-20	7.49717e-18	UP	UP
61603	TGFB1	AP1B1	ES	0.546573	1.3742e-22	1.66322e-20	UP	UP
61603	CSDC2	AP1B1	ES	0.547794	1.05982e-22	1.31852e-20	UP	UP
61603	RBMS1	AP1B1	ES	0.506789	3.74106e-19	2.75664e-17	UP	UP
61613	CSDC2	THOC5	ES	0.610418	7.7923e-28	2.10534e-25	UP	UP
61613	AHNAK2	THOC5	ES	0.520206	2.3227e-19	1.78016e-17	UP	UP
61834	RBMS1	LIMK2	AP	0.502616	4.09509e-18	2.52969e-16	UP	UP
62979	C1QBP	TRNT1	ES	-0.52383	5.82413e-18	3.50076e-16	DN	UP
63960	CSDC2	LRRFIP2	ES	0.643857	3.91923e-31	2.09663e-28	UP	UP
63960	TMTC1	LRRFIP2	ES	0.571925	1.82782e-23	2.53319e-21	UP	UP
63960	AHNAK2	LRRFIP2	ES	0.510157	3.10686e-18	1.94619e-16	UP	UP
63960	QKI	LRRFIP2	ES	0.754448	5.51665e-48	8.99719e-44	UP	UP
63960	NOVA2	LRRFIP2	ES	0.600248	2.96951e-26	6.35428e-24	UP	UP
63960	TGFB1	LRRFIP2	ES	0.519653	5.70607e-19	4.03772e-17	UP	UP
63960	ADARB1	LRRFIP2	ES	0.519155	6.24475e-19	4.38411e-17	UP	UP
63960	RBMS1	LRRFIP2	ES	0.640299	1.04933e-30	4.83922e-28	UP	UP
645	PABPC1L	EXOSC10	RI	0.527986	6.2979e-21	6.28568e-19	UP	UP
64788	PABPC1L	P4HTM	ES	0.526111	1.26914e-20	1.2124e-18	UP	UP
65037	PABPC1L	NPRL2	RI	0.59939	8.01906e-28	2.14494e-25	UP	UP
65394	CSDC2	SLMAP	ES	0.584303	2.20902e-25	4.25086e-23	UP	UP
65394	QKI	SLMAP	ES	0.535175	8.12216e-21	7.98719e-19	UP	UP
65542	SHQ1	SLC25A26	AT	-0.511053	1.68295e-19	1.30859e-17	DN	UP
65542	TRMT10C	SLC25A26	AT	-0.568663	1.05811e-24	1.70496e-22	DN	UP
65542	TFB2M	SLC25A26	AT	-0.51567	6.99626e-20	5.74037e-18	DN	UP
65542	MRPL1	SLC25A26	AT	-0.514724	8.3836e-20	6.81594e-18	DN	UP
65542	THOC7	SLC25A26	AT	-0.570428	7.05894e-25	1.18008e-22	DN	UP
65542	LSM3	SLC25A26	AT	-0.52122	2.39309e-20	2.18466e-18	DN	UP
66044	AHNAK	PVRL3	AT	0.506417	3.45102e-19	2.57844e-17	UP	UP
67016	SHQ1	FAIM	ES	-0.510558	2.45161e-16	1.10026e-14	DN	UP
67016	C1QBP	FAIM	ES	-0.521988	3.98927e-17	2.07597e-15	DN	UP
67616	TGFB1	CLDN11	AT	0.523244	5.66544e-19	4.01961e-17	UP	UP
69528	RPF1	THAP6	AT	-0.536474	9.52493e-22	1.03566e-19	DN	UP
69528	TRMT10C	THAP6	AT	-0.595206	1.47715e-27	3.76292e-25	DN	UP
69528	THOC7	THAP6	AT	-0.555039	1.84419e-23	2.54269e-21	DN	UP
69528	SHQ1	THAP6	AT	-0.572788	3.34818e-25	6.13404e-23	DN	UP
69528	TRUB1	THAP6	AT	-0.586881	1.16284e-26	2.57825e-24	DN	UP
69528	TFB2M	THAP6	AT	-0.573378	2.91856e-25	5.38384e-23	DN	UP
69528	LSM3	THAP6	AT	-0.565294	1.87381e-24	2.914e-22	DN	UP
69528	UTP18	THAP6	AT	-0.51207	1.19059e-19	9.3941e-18	DN	UP
69528	MRPL1	THAP6	AT	-0.557961	9.69047e-24	1.37873e-21	DN	UP
70270	RPF1	AIMP1	AP	-0.555367	3.00076e-23	3.95391e-21	DN	UP
70298	AHNAK	RPL34	AT	0.517733	4.70653e-20	3.98387e-18	UP	UP
70298	C1QBP	RPL34	AT	-0.507206	3.46206e-19	2.57947e-17	DN	UP
70298	PRX	RPL34	AT	0.530198	4.04476e-21	4.11366e-19	UP	UP
70594	THOC7	C4orf33	AP	-0.533745	9.751e-20	7.85601e-18	DN	UP
70594	TFB2M	C4orf33	AP	-0.554094	1.93498e-21	2.05384e-19	DN	UP
70594	MRPL1	C4orf33	AP	-0.540587	2.68831e-20	2.43752e-18	DN	UP
71441	PABPC1L	EXOC3	RI	0.552341	4.79825e-23	6.20017e-21	UP	UP
72190	TMTC1	IPO11	AT	0.509122	2.07907e-19	1.60262e-17	UP	UP
72193	NOVA2	IPO11	ES	0.519681	2.22158e-17	1.22018e-15	UP	UP
72193	RBMS1	IPO11	ES	0.509335	1.18899e-16	5.65891e-15	UP	UP
72193	TMTC1	IPO11	ES	0.507122	1.68978e-16	7.83334e-15	UP	UP
72193	QKI	IPO11	ES	0.539801	7.192e-19	4.97084e-17	UP	UP
72193	CSDC2	IPO11	ES	0.538823	8.54255e-19	5.79939e-17	UP	UP
72498	PRX	HEXB	AP	0.547698	7.54613e-23	9.56606e-21	UP	UP
72498	AHNAK	HEXB	AP	0.501406	7.52977e-19	5.16426e-17	UP	UP
72863	TMTC1	CAST	ES	0.629551	3.20965e-30	1.28137e-27	UP	UP
72863	RBMS1	CAST	ES	0.583005	3.68067e-25	6.56337e-23	UP	UP
72863	ADARB1	CAST	ES	0.527524	4.23653e-20	3.66727e-18	UP	UP
72863	CSDC2	CAST	ES	0.7208	4.06117e-43	2.17256e-39	UP	UP
72863	QKI	CAST	ES	0.624131	1.37949e-29	4.61234e-27	UP	UP
72863	NOVA2	CAST	ES	0.59553	1.92737e-26	4.22567e-24	UP	UP
72917	RBMS1	PPIP5K2	ES	0.532414	4.81356e-19	3.45182e-17	UP	UP
72917	QKI	PPIP5K2	ES	0.500728	1.06383e-16	5.12707e-15	UP	UP
73145	CSDC2	CSNK1G3	ES	0.56165	1.33526e-22	1.63085e-20	UP	UP
74635	TRMT10C	SIMC1	AT	-0.519108	3.07845e-20	2.74539e-18	DN	UP
74635	LSM3	SIMC1	AT	-0.505631	3.99522e-19	2.91217e-17	DN	UP
74635	NCOR2	SIMC1	AT	0.561809	4.11185e-24	6.04493e-22	UP	UP
74635	MRPL1	SIMC1	AT	-0.543691	2.11611e-22	2.49347e-20	DN	UP
74636	TRMT10C	SIMC1	AT	0.519106	3.07917e-20	2.74539e-18	DN	DN
74636	NCOR2	SIMC1	AT	-0.561808	4.11312e-24	6.04493e-22	UP	DN
74636	MRPL1	SIMC1	AT	0.543691	2.11588e-22	2.49347e-20	DN	DN
74636	LSM3	SIMC1	AT	0.50563	3.99568e-19	2.91217e-17	DN	DN
74993	MRPL1	RNF130	AT	-0.500483	1.03245e-18	6.92131e-17	DN	UP
75148	PABPC1L	SERPINB6	AP	0.553089	2.82352e-23	3.73879e-21	UP	UP
75195	NCOR2	SLC22A23	AT	-0.563395	2.37389e-24	3.62839e-22	UP	DN
75984	PABPC1L	SRSF3	AT	0.570458	4.71167e-25	8.07869e-23	UP	UP
75985	CCNB1	SRSF3	ES	-0.593222	2.42845e-27	5.99761e-25	DN	UP
76094	NOVA2	NFYA	ES	0.527166	3.90949e-17	2.03842e-15	UP	UP
76094	TMTC1	NFYA	ES	0.551903	6.16284e-19	4.33799e-17	UP	UP
76094	QKI	NFYA	ES	0.564714	6.25307e-20	5.19432e-18	UP	UP
76302	C1QBP	POLR1C	AT	-0.547968	7.12078e-23	9.06984e-21	DN	UP
76302	AHNAK	POLR1C	AT	0.51575	5.0392e-20	4.252e-18	UP	UP
77971	AHNAK	AIG1	AT	0.506861	2.73317e-19	2.07101e-17	UP	UP
78095	AHNAK	NUP43	AT	0.529569	3.8858e-21	3.96708e-19	UP	UP
78095	PRX	NUP43	AT	0.515008	6.79475e-20	5.59219e-18	UP	UP
78456	QKI	MLLT4	ES	0.519699	2.66705e-15	1.01621e-13	UP	UP
7864	PRX	FLAD1	AT	0.539837	4.74691e-22	5.3801e-20	UP	UP
7864	AHNAK	FLAD1	AT	0.545751	1.36818e-22	1.66322e-20	UP	UP
79335	ADARB1	COA1	AT	0.50776	2.68472e-19	2.04008e-17	UP	UP
79335	AHNAK	COA1	AT	0.551927	3.63442e-23	4.74212e-21	UP	UP
80	PABPC1L	CPSF3L	AA	0.547941	1.2302e-22	1.51638e-20	UP	UP
8077	RBMS1	RUSC1	AP	0.517579	8.10205e-17	3.96003e-15	UP	UP
8077	NOVA2	RUSC1	AP	0.502523	8.44003e-16	3.51095e-14	UP	UP
8077	PRX	RUSC1	AP	0.509763	2.77471e-16	1.24318e-14	UP	UP
80880	CCNB1	MCM7	AP	-0.573647	2.74128e-25	5.09193e-23	DN	UP
80880	C1QBP	MCM7	AP	-0.509531	1.9249e-19	1.48807e-17	DN	UP
81377	PRX	DLD	AT	0.547178	1.00957e-22	1.26187e-20	UP	UP
81862	CSDC2	CALD1	ES	0.527867	5.52176e-20	4.64453e-18	UP	UP
81913	NCOR2	CREB3L2	AT	-0.555965	1.24878e-23	1.75802e-21	UP	DN
82257	PABPC1L	TMEM176B	AP	0.535158	1.48037e-21	1.58387e-19	UP	UP
83184	C1QBP	ESCO2	AT	-0.516104	1.20491e-19	9.4513e-18	DN	UP
83284	C1QBP	DCTN6	ES	-0.510092	4.96777e-18	3.01311e-16	DN	UP
8338	TMTC1	ARHGEF11	ES	0.573991	1.90079e-24	2.93886e-22	UP	UP
8338	CSDC2	ARHGEF11	ES	0.650714	4.66561e-33	3.46655e-30	UP	UP
8338	TGFB1	ARHGEF11	ES	0.534719	7.49258e-21	7.42264e-19	UP	UP
8338	PRX	ARHGEF11	ES	0.52381	6.20212e-20	5.16804e-18	UP	UP
8338	NOVA2	ARHGEF11	ES	0.59578	1.16632e-26	2.57825e-24	UP	UP
8338	QKI	ARHGEF11	ES	0.628693	2.44043e-30	1.05285e-27	UP	UP
8338	ADARB1	ARHGEF11	ES	0.516214	2.58497e-19	1.97551e-17	UP	UP
83437	CSDC2	TACC1	AP	0.57047	4.69645e-18	2.88053e-16	UP	UP
83437	TMTC1	TACC1	AP	0.5041	7.79864e-14	2.29734e-12	UP	UP
83516	C1QBP	GINS4	AT	-0.518437	3.5064e-20	3.09535e-18	DN	UP
85562	PABPC1L	DGAT1	RI	0.641018	7.1098e-33	4.75432e-30	UP	UP
85604	PABPC1L	VPS28	RI	0.631122	7.51557e-32	4.37014e-29	UP	UP
85658	SLBP	ZNF7	AT	-0.531814	2.46879e-21	2.58961e-19	DN	UP
85658	UTP18	ZNF7	AT	-0.648511	5.72792e-34	5.67446e-31	DN	UP
85658	MRPL1	ZNF7	AT	-0.546016	1.29308e-22	1.58657e-20	DN	UP
85658	SHQ1	ZNF7	AT	-0.57438	2.30925e-25	4.34984e-23	DN	UP
85658	RPF1	ZNF7	AT	-0.583699	2.51854e-26	5.43274e-24	DN	UP
85658	LSM3	ZNF7	AT	-0.549805	5.74887e-23	7.35746e-21	DN	UP
85658	TRUB1	ZNF7	AT	-0.567188	1.21756e-24	1.93854e-22	DN	UP
85658	TRMT10C	ZNF7	AT	-0.620177	2.08451e-30	9.29276e-28	DN	UP
85658	TFB2M	ZNF7	AT	-0.58244	3.41182e-26	7.24281e-24	DN	UP
8597	PABPC1L	NDUFS2	RI	0.622917	9.78507e-31	4.59548e-28	UP	UP
86527	RPF1	FXN	AT	-0.517386	4.29846e-20	3.69695e-18	DN	UP
86527	MRPL1	FXN	AT	-0.512044	1.19653e-19	9.41319e-18	DN	UP
86527	LSM3	FXN	AT	-0.521645	1.87572e-20	1.74814e-18	DN	UP
86527	THOC7	FXN	AT	-0.505945	3.76787e-19	2.76877e-17	DN	UP
86903	PABPC1L	C9orf89	RI	0.514003	8.2377e-20	6.71774e-18	UP	UP
88173	QKI	SEC16A	ES	0.606677	1.25003e-27	3.26511e-25	UP	UP
88176	RBMS1	SEC16A	ES	0.511925	1.24716e-16	5.92524e-15	UP	UP
88176	QKI	SEC16A	ES	0.704589	1.60611e-35	2.38668e-32	UP	UP
88487	NCOR2	MSL3	AT	0.513142	9.70876e-20	7.84562e-18	UP	UP
88487	MRPL1	MSL3	AT	-0.521084	2.0937e-20	1.9378e-18	DN	UP
88487	RPF1	MSL3	AT	-0.578893	7.96827e-26	1.6395e-23	DN	UP
88487	TRMT10C	MSL3	AT	-0.520616	2.29408e-20	2.10144e-18	DN	UP
88487	LSM3	MSL3	AT	-0.524596	1.04869e-20	1.01632e-18	DN	UP
88694	QKI	ACOT9	ES	0.667944	2.39463e-35	3.37113e-32	UP	UP
88694	CSDC2	ACOT9	ES	0.545443	8.69694e-22	9.49493e-20	UP	UP
88694	TMTC1	ACOT9	ES	0.509942	8.17934e-19	5.56695e-17	UP	UP
88694	TGFB1	ACOT9	ES	0.522411	8.08893e-20	6.6166e-18	UP	UP
88694	NOVA2	ACOT9	ES	0.510752	7.05795e-19	4.89083e-17	UP	UP
88777	RPF1	PRRG1	AT	-0.581592	4.18256e-26	8.80906e-24	DN	UP
88777	SHQ1	PRRG1	AT	-0.622347	1.14582e-30	5.19465e-28	DN	UP
88777	TRMT10C	PRRG1	AT	-0.614937	8.67466e-30	3.13554e-27	DN	UP
88777	MRPL1	PRRG1	AT	-0.546281	1.22226e-22	1.51357e-20	DN	UP
88777	UTP18	PRRG1	AT	-0.595534	1.36008e-27	3.49802e-25	DN	UP
88777	TRUB1	PRRG1	AT	-0.665377	2.83289e-36	4.73588e-33	DN	UP
88777	THOC7	PRRG1	AT	-0.554348	2.14535e-23	2.89817e-21	DN	UP
88777	LSM3	PRRG1	AT	-0.529817	3.69621e-21	3.80254e-19	DN	UP
88777	TFB2M	PRRG1	AT	-0.648108	6.47624e-34	6.18666e-31	DN	UP
8884	QKI	DCAF6	ES	0.600212	1.00277e-22	1.25925e-20	UP	UP
8884	TMTC1	DCAF6	ES	0.530183	3.35272e-17	1.76881e-15	UP	UP
8884	CSDC2	DCAF6	ES	0.606781	2.58057e-23	3.43408e-21	UP	UP
8884	RBMS1	DCAF6	ES	0.530751	3.05936e-17	1.62371e-15	UP	UP
8884	NOVA2	DCAF6	ES	0.513128	4.85244e-16	2.09682e-14	UP	UP
8886	QKI	DCAF6	ES	0.526786	2.52852e-18	1.59511e-16	UP	UP
8886	CSDC2	DCAF6	ES	0.555813	1.29119e-20	1.22471e-18	UP	UP
8886	RBMS1	DCAF6	ES	0.547148	6.58391e-20	5.43539e-18	UP	UP
8886	TMTC1	DCAF6	ES	0.51323	2.51209e-17	1.35744e-15	UP	UP
88998	PABPC1L	RBM3	RI	0.51257	1.08261e-19	8.61838e-18	UP	UP
89035	SHQ1	SLC35A2	AT	-0.519479	2.44288e-20	2.22252e-18	DN	UP
89035	TFB2M	SLC35A2	AT	-0.542155	2.45209e-22	2.85168e-20	DN	UP
89098	PABPC1L	PRICKLE3	AT	0.570665	4.49107e-25	7.80046e-23	UP	UP
89940	UTP18	IL13RA1	AP	-0.576808	1.00503e-24	1.62925e-22	DN	UP
89940	TRUB1	IL13RA1	AP	-0.534722	7.48865e-21	7.42264e-19	DN	UP
89940	TFB2M	IL13RA1	AP	-0.524303	5.64669e-20	4.73473e-18	DN	UP
9237	MRPL1	UCHL5	AP	-0.513651	1.02876e-19	8.26341e-18	DN	UP
9237	RPF1	UCHL5	AP	-0.504335	5.89478e-19	4.16026e-17	DN	UP
9237	THOC7	UCHL5	AP	-0.526656	8.2071e-21	8.04115e-19	DN	UP
9237	LSM3	UCHL5	AP	-0.540863	4.56373e-22	5.21669e-20	DN	UP
9577	TGFB1	FAM72A	AT	0.510886	2.74888e-19	2.07703e-17	UP	UP
9577	TFB2M	FAM72A	AT	-0.547635	1.88216e-22	2.23751e-20	DN	UP
9577	LSM3	FAM72A	AT	-0.501028	1.67803e-18	1.08942e-16	DN	UP
9577	THOC7	FAM72A	AT	-0.515683	1.11577e-19	8.856e-18	DN	UP
9718	C1QBP	NEK2	AT	-0.548464	7.66879e-23	9.67569e-21	DN	UP
9743	LSM3	NSL1	AT	-0.571182	4.86098e-25	8.28162e-23	DN	UP
9743	THOC7	NSL1	AT	-0.539938	4.64791e-22	5.29031e-20	DN	UP
9743	TRMT10C	NSL1	AT	-0.574978	2.00763e-25	3.89131e-23	DN	UP
9743	TFB2M	NSL1	AT	-0.61034	2.96587e-29	9.33307e-27	DN	UP
9743	TRUB1	NSL1	AT	-0.57543	1.80547e-25	3.52501e-23	DN	UP
9743	UTP18	NSL1	AT	-0.543492	2.2069e-22	2.58904e-20	DN	UP
9743	MRPL1	NSL1	AT	-0.571711	4.30012e-25	7.51761e-23	DN	UP
9743	RPF1	NSL1	AT	-0.640596	6.17104e-33	4.2446e-30	DN	UP
